# Supplementary material for: [8-(4-Phen­oxy­benzo­yl)-2,7-bis­(propan-2-yl­oxy)naphthalen-1-yl](4-phen­oxy­phen­yl)methanone
Source: Acta Crystallogr Sect E Struct Rep Online. 2013 Jan 16;69(Pt 2):o242. doi: 10.1107/S1600536813000913 (PMC3569775; doi:10.1107/S1600536813000913)
Supplement: Supplementary file 1 [file e-69-0o242-sup1.cif]

##############################################################################
#                                                                            #
# This CIF contains the data in a paper accepted for publication in          #
# Acta Crystallographica Section E. It conforms to the requirements of       #
# Notes for Authors for Acta Crystallographica Section E, and has been       #
# peer reviewed under the auspices of the IUCr Commission on Journals.       #
#                                                                            #
# Full details of the Crystallographic Information File format               #
# are given in the paper "The Crystallographic Information File (CIF):       #
# a New Standard Archive File for Crystallography" by S. R. Hall, F. H.      #
# Allen and I. D. Brown [Acta Cryst. (1991), A47, 655-685].                  #
#                                                                            #
# The current version of the core CIF dictionary is obtainable from          #
# ftp://ftp.iucr.org/pub/cif_core.dic.                                       #
#                                                                            #
# Software is freely available for graphical display of the structure(s)     #
# in this CIF. For information consult the CIF software page                 #
# http://www.iucr.org/resources/cif/software.                                #
#                                                                            #
# This file may be used for bona fide research purposes within the           #
# scientific community so long as proper attribution is given to the journal # 
# article from which it was obtained.                                        #
#                                                                            #
##############################################################################
data_I
_audit_creation_method     SHELXL-97
_chemical_name_systematic
;
[8-(4-Phenoxybenzoyl)-2,7-bis(propan-2-yloxy)naphthalen-1-yl](4-
phenoxyphenyl)methanone
;
_chemical_name_common
;
2,7-Diisopropoxy-1,8-bis(4-phenoxybenzoyl)naphthalene
;
_chemical_formula_moiety     'C42 H36 O6'
_chemical_formula_sum     'C42 H36 O6'
_chemical_formula_iupac     'C42 H36 O6'
_chemical_formula_weight     636.71
_chemical_melting_point     ?
_symmetry_cell_setting     monoclinic
_symmetry_space_group_name_H-M     'C 2/c'
_symmetry_space_group_name_Hall     '-C 2yc'
loop_
    _symmetry_equiv_pos_as_xyz
    'x, y, z'
    '-x, y, -z+1/2'
    'x+1/2, y+1/2, z'
    '-x+1/2, y+1/2, -z+1/2'
    '-x, -y, -z'
    'x, -y, z+1/2'
    '-x+1/2, -y+1/2, -z'
    'x+1/2, -y+1/2, z-1/2'
_cell_length_a     22.7084(4)
_cell_length_b     10.3582(2)
_cell_length_c     14.7152(3)
_cell_angle_alpha     90.00
_cell_angle_beta     100.1060(10)
_cell_angle_gamma     90.00
_cell_volume     3407.58(11)
_cell_formula_units_Z     4
_cell_measurement_reflns_used     26902
_cell_measurement_theta_min     3.05
_cell_measurement_theta_max     68.25
_cell_measurement_temperature     193(2)
_exptl_crystal_description     block
_exptl_crystal_colour     colorless
_exptl_crystal_size_max     0.60
_exptl_crystal_size_mid     0.60
_exptl_crystal_size_min     0.50
_exptl_crystal_density_diffrn     1.241
_exptl_crystal_density_meas     ?
_exptl_crystal_density_method     'not measured'
_exptl_crystal_F_000     1344
_exptl_absorpt_coefficient_mu     0.660
_exptl_absorpt_correction_type     numerical
_exptl_absorpt_process_details
;
(NUMABS; Higashi, 1999)
;
_exptl_absorpt_correction_T_min     0.693
_exptl_absorpt_correction_T_max     0.734
_diffrn_ambient_temperature     193(2)
_diffrn_radiation_type     CuK\a
_diffrn_radiation_wavelength     1.54187
_diffrn_radiation_source     'rotaing anode'
_diffrn_radiation_monochromator     graphite
_diffrn_measurement_device_type     'Rigaku R-AXIS RAPID'
_diffrn_measurement_method     \w
_diffrn_detector_area_resol_mean     10.000
_diffrn_reflns_number     28911
_diffrn_reflns_av_R_equivalents     0.0288
_diffrn_reflns_av_sigmaI/netI     0.0153
_diffrn_reflns_theta_min     3.95
_diffrn_reflns_theta_max     68.25
_diffrn_reflns_theta_full     68.25
_diffrn_measured_fraction_theta_max     0.994
_diffrn_measured_fraction_theta_full     0.994
_diffrn_reflns_limit_h_min     -27
_diffrn_reflns_limit_h_max     27
_diffrn_reflns_limit_k_min     -12
_diffrn_reflns_limit_k_max     12
_diffrn_reflns_limit_l_min     -17
_diffrn_reflns_limit_l_max     17
_refine_special_details
;
Refinement of <i>F</i>^2^ against ALL reflections. The weighted <i>R</i>-factor
<i>wR</i> and goodness of fit <i>S</i> are based on <i>F</i>^2^, conventional
<i>R</i>-factors <i>R</i> are based on <i>F</i>, with <i>F</i> set to zero for
negative <i>F</i>^2^. The threshold expression of <i>F</i>^2^ >
\s(<i>F</i>^2^) is used only for calculating <i>R</i>-factors(gt) <i>etc</i>.
and is not relevant to the choice of reflections for refinement.
<i>R</i>-factors based on <i>F</i>^2^ are statistically about twice as large
as those based on <i>F</i>, and <i>R</i>- factors based on ALL data will be
even larger.
;
_reflns_number_total     3101
_reflns_number_gt     2749
_reflns_threshold_expression     I>2sigma(I)
_refine_ls_structure_factor_coef     Fsqd
_refine_ls_matrix_type     full
_refine_ls_R_factor_all     0.0393
_refine_ls_R_factor_gt     0.0356
_refine_ls_wR_factor_gt     0.0937
_refine_ls_wR_factor_ref     0.0958
_refine_ls_goodness_of_fit_ref     1.041
_refine_ls_restrained_S_all     1.041
_refine_ls_number_reflns     3101
_refine_ls_number_parameters     221
_refine_ls_number_restraints     0
_refine_ls_hydrogen_treatment     constr
_refine_ls_weighting_scheme     calc
_refine_ls_weighting_details
         'calc w=1/[\s^2^(Fo^2^)+(0.0477P)^2^+1.7648P] where P=(Fo^2^+2Fc^2^)/3'
_atom_sites_solution_hydrogens     geom
_atom_sites_solution_primary     direct
_atom_sites_solution_secondary     difmap
_refine_ls_shift/su_max     0.001
_refine_ls_shift/su_mean     0.000
_refine_diff_density_max     0.208
_refine_diff_density_min     -0.157
_refine_ls_extinction_method     'SHELXL97 (Sheldrick, 2008)'
_refine_ls_extinction_coef     0.00263(12)
_refine_ls_extinction_expression
                                  'Fc^*^=kFc[1+0.001xFc^2^\l^3^/sin(2\q)]^-1/4^'
loop_
    _atom_type_symbol
    _atom_type_description
    _atom_type_scat_dispersion_real
    _atom_type_scat_dispersion_imag
    _atom_type_scat_source
    'C' 'C' 0.0181 0.0091
                         'International Tables Vol C Tables 4.2.6.8 and 6.1.1.4'
    'H' 'H' 0.0000 0.0000
                         'International Tables Vol C Tables 4.2.6.8 and 6.1.1.4'
    'O' 'O' 0.0492 0.0322
                         'International Tables Vol C Tables 4.2.6.8 and 6.1.1.4'
_computing_data_collection     'PROCESS-AUTO (Rigaku, 1998)'
_computing_cell_refinement     'PROCESS-AUTO (Rigaku, 1998)'
_computing_data_reduction     'PROCESS-AUTO (Rigaku, 1998)'
_computing_structure_solution
                                 '<i>Il Milione</i> (Burla <i>et al.</i>, 2007)'
_computing_structure_refinement     'SHELXL97 (Sheldrick, 2008)'
_computing_molecular_graphics     'ORTEPIII (Burnett & Johnson, 1996)'
_computing_publication_material     'SHELXL97 (Sheldrick, 2008)'
loop_
    _atom_site_type_symbol
    _atom_site_label
    _atom_site_fract_x
    _atom_site_fract_y
    _atom_site_fract_z
    _atom_site_U_iso_or_equiv
    _atom_site_adp_type
    _atom_site_calc_flag
    _atom_site_refinement_flags
    _atom_site_occupancy
    _atom_site_symmetry_multiplicity
    _atom_site_disorder_assembly
    _atom_site_disorder_group
    O O1 0.43879(4) 0.44016(8) 0.67336(6) 0.0378(2) Uani d . 1 1 . .
    O O2 0.34771(4) 0.63044(8) 0.78791(7) 0.0418(3) Uani d . 1 1 . .
    O O3 0.40230(5) 0.16418(9) 1.04457(6) 0.0475(3) Uani d . 1 1 . .
    C C3 0.5000 0.83092(15) 0.7500 0.0279(4) Uani d S 1 2 . .
    C C8 0.42720(5) 0.40189(11) 0.82730(8) 0.0288(3) Uani d . 1 1 . .
    C C7 0.43753(5) 0.48524(11) 0.74958(8) 0.0290(3) Uani d . 1 1 . .
    C C2 0.5000 0.69308(15) 0.7500 0.0263(3) Uani d S 1 2 . .
    C C5 0.39876(6) 0.83609(12) 0.78052(9) 0.0341(3) Uani d . 1 1 . .
    H H5 0.3651 0.8834 0.7926 0.041 Uiso calc R 1 1 . .
    C C1 0.44642(5) 0.62900(11) 0.76338(8) 0.0281(3) Uani d . 1 1 . .
    C C6 0.39740(5) 0.70012(11) 0.77734(8) 0.0317(3) Uani d . 1 1 . .
    C C9 0.41352(6) 0.27221(11) 0.81026(8) 0.0312(3) Uani d . 1 1 . .
    H H9 0.4104 0.2394 0.7493 0.037 Uiso calc R 1 1 . .
    C C13 0.43221(6) 0.44792(11) 0.91753(8) 0.0340(3) Uani d . 1 1 . .
    H H13 0.4417 0.5362 0.9301 0.041 Uiso calc R 1 1 . .
    C C10 0.40443(6) 0.19034(11) 0.88074(8) 0.0326(3) Uani d . 1 1 . .
    H H10 0.3947 0.1022 0.8683 0.039 Uiso calc R 1 1 . .
    C C11 0.40974(6) 0.23839(12) 0.96986(8) 0.0330(3) Uani d . 1 1 . .
    C C12 0.42366(6) 0.36733(12) 0.98865(9) 0.0369(3) Uani d . 1 1 . .
    H H12 0.4272 0.3996 1.0498 0.044 Uiso calc R 1 1 . .
    C C14 0.38932(6) 0.03327(12) 1.03096(8) 0.0374(3) Uani d . 1 1 . .
    C C15 0.43487(7) -0.05536(14) 1.05092(9) 0.0429(3) Uani d . 1 1 . .
    H H15 0.4750 -0.0273 1.0699 0.052 Uiso calc R 1 1 . .
    C C20 0.28915(6) 0.68545(14) 0.75933(11) 0.0458(4) Uani d . 1 1 . .
    H H20 0.2858 0.7664 0.7951 0.055 Uiso calc R 1 1 . .
    C C16 0.42179(8) -0.18549(14) 1.04313(10) 0.0509(4) Uani d . 1 1 . .
    H H16 0.4530 -0.2472 1.0576 0.061 Uiso calc R 1 1 . .
    C C19 0.33118(7) -0.00546(14) 1.00293(11) 0.0475(4) Uani d . 1 1 . .
    H H19 0.2999 0.0563 0.9898 0.057 Uiso calc R 1 1 . .
    C C17 0.36410(8) -0.22609(14) 1.01469(11) 0.0554(4) Uani d . 1 1 . .
    H H17 0.3553 -0.3157 1.0092 0.066 Uiso calc R 1 1 . .
    C C18 0.31893(8) -0.13676(16) 0.99415(12) 0.0568(4) Uani d . 1 1 . .
    H H18 0.2790 -0.1650 0.9738 0.068 Uiso calc R 1 1 . .
    C C21 0.24694(7) 0.58531(18) 0.78572(15) 0.0677(5) Uani d . 1 1 . .
    H H21A 0.2491 0.5069 0.7492 0.102 Uiso calc R 1 1 . .
    H H21B 0.2060 0.6190 0.7736 0.102 Uiso calc R 1 1 . .
    H H21C 0.2583 0.5650 0.8515 0.102 Uiso calc R 1 1 . .
    C C22 0.27768(9) 0.7160(2) 0.65854(14) 0.0779(6) Uani d . 1 1 . .
    H H22B 0.3046 0.7852 0.6462 0.117 Uiso calc R 1 1 . .
    H H22C 0.2361 0.7439 0.6398 0.117 Uiso calc R 1 1 . .
    H H22A 0.2848 0.6388 0.6235 0.117 Uiso calc R 1 1 . .
    C C4 0.44890(5) 0.89855(11) 0.76600(8) 0.0310(3) Uani d . 1 1 . .
    H H4 0.4496 0.9903 0.7667 0.037 Uiso calc R 1 1 . .
loop_
    _atom_site_aniso_label
    _atom_site_aniso_U_11
    _atom_site_aniso_U_22
    _atom_site_aniso_U_33
    _atom_site_aniso_U_12
    _atom_site_aniso_U_13
    _atom_site_aniso_U_23
    O1 0.0591(6) 0.0264(4) 0.0288(5) -0.0060(4) 0.0102(4) -0.0024(3)
    O2 0.0344(5) 0.0291(5) 0.0639(6) -0.0017(4) 0.0141(4) 0.0045(4)
    O3 0.0838(7) 0.0299(5) 0.0307(5) -0.0094(5) 0.0151(5) 0.0025(4)
    C3 0.0356(9) 0.0225(8) 0.0252(8) 0.000 0.0040(7) 0.000
    C8 0.0332(6) 0.0226(6) 0.0307(6) -0.0009(5) 0.0062(5) -0.0004(5)
    C7 0.0330(6) 0.0238(6) 0.0300(6) -0.0019(5) 0.0047(5) -0.0010(5)
    C2 0.0356(9) 0.0211(8) 0.0217(8) 0.000 0.0041(6) 0.000
    C5 0.0372(7) 0.0263(6) 0.0402(7) 0.0041(5) 0.0102(5) -0.0019(5)
    C1 0.0368(6) 0.0215(6) 0.0260(6) -0.0007(5) 0.0053(5) 0.0009(4)
    C6 0.0351(6) 0.0264(6) 0.0342(6) -0.0033(5) 0.0079(5) 0.0005(5)
    C9 0.0414(7) 0.0249(6) 0.0282(6) -0.0028(5) 0.0082(5) -0.0030(5)
    C13 0.0459(7) 0.0220(6) 0.0339(7) -0.0032(5) 0.0071(5) -0.0037(5)
    C10 0.0445(7) 0.0203(6) 0.0336(7) -0.0039(5) 0.0091(5) -0.0015(5)
    C11 0.0424(7) 0.0276(6) 0.0299(6) -0.0008(5) 0.0090(5) 0.0036(5)
    C12 0.0528(8) 0.0301(6) 0.0280(6) -0.0022(6) 0.0079(5) -0.0035(5)
    C14 0.0569(8) 0.0298(6) 0.0274(6) -0.0047(6) 0.0120(6) 0.0054(5)
    C15 0.0485(8) 0.0450(8) 0.0350(7) -0.0007(6) 0.0067(6) 0.0031(6)
    C20 0.0350(7) 0.0392(7) 0.0631(9) -0.0008(6) 0.0086(6) 0.0002(7)
    C16 0.0712(10) 0.0380(8) 0.0445(8) 0.0107(7) 0.0131(7) 0.0081(6)
    C19 0.0496(8) 0.0442(8) 0.0497(8) 0.0024(6) 0.0114(7) 0.0080(6)
    C17 0.0856(12) 0.0317(7) 0.0525(9) -0.0101(8) 0.0222(8) 0.0046(6)
    C18 0.0566(9) 0.0569(10) 0.0590(10) -0.0201(8) 0.0159(8) 0.0014(8)
    C21 0.0414(8) 0.0627(11) 0.1020(15) -0.0074(8) 0.0205(9) 0.0098(10)
    C22 0.0671(12) 0.0893(14) 0.0687(12) -0.0250(10) -0.0120(9) 0.0140(11)
    C4 0.0408(7) 0.0190(5) 0.0332(6) 0.0015(5) 0.0064(5) -0.0017(5)
_geom_special_details
;
All e.s.d.'s (except the e.s.d. in the dihedral angle between two l.s. planes)
are estimated using the full covariance matrix. The cell e.s.d.'s are taken
into account individually in the estimation of e.s.d.'s in distances, angles
and torsion angles; correlations between e.s.d.'s in cell parameters are only
used when they are defined by crystal symmetry. An approximate (isotropic)
treatment of cell e.s.d.'s is used for estimating e.s.d.'s involving l.s.
planes.
;
loop_
    _geom_bond_atom_site_label_1
    _geom_bond_atom_site_label_2
    _geom_bond_site_symmetry_2
    _geom_bond_distance
    _geom_bond_publ_flag
    O1 C7 . 1.2198(14) ?
    O2 C6 . 1.3711(14) ?
    O2 C20 . 1.4401(16) ?
    O3 C11 . 1.3760(14) ?
    O3 C14 . 1.3947(15) ?
    C3 C4 . 1.4101(14) ?
    C3 C4 2_656 1.4102(14) ?
    C3 C2 . 1.428(2) ?
    C8 C9 . 1.3916(16) ?
    C8 C13 . 1.3966(17) ?
    C8 C7 . 1.4841(16) ?
    C7 C1 . 1.5116(16) ?
    C2 C1 2_656 1.4295(13) ?
    C2 C1 . 1.4295(13) ?
    C5 C4 . 1.3586(17) ?
    C5 C6 . 1.4094(17) ?
    C5 H5 . 0.9500 ?
    C1 C6 . 1.3800(17) ?
    C9 C10 . 1.3829(17) ?
    C9 H9 . 0.9500 ?
    C13 C12 . 1.3788(18) ?
    C13 H13 . 0.9500 ?
    C10 C11 . 1.3881(17) ?
    C10 H10 . 0.9500 ?
    C11 C12 . 1.3891(17) ?
    C12 H12 . 0.9500 ?
    C14 C19 . 1.372(2) ?
    C14 C15 . 1.376(2) ?
    C15 C16 . 1.381(2) ?
    C15 H15 . 0.9500 ?
    C20 C22 . 1.494(2) ?
    C20 C21 . 1.509(2) ?
    C20 H20 . 1.0000 ?
    C16 C17 . 1.370(2) ?
    C16 H16 . 0.9500 ?
    C19 C18 . 1.390(2) ?
    C19 H19 . 0.9500 ?
    C17 C18 . 1.375(2) ?
    C17 H17 . 0.9500 ?
    C18 H18 . 0.9500 ?
    C21 H21A . 0.9800 ?
    C21 H21B . 0.9800 ?
    C21 H21C . 0.9800 ?
    C22 H22B . 0.9800 ?
    C22 H22C . 0.9800 ?
    C22 H22A . 0.9800 ?
    C4 H4 . 0.9500 ?
loop_
    _geom_angle_atom_site_label_1
    _geom_angle_atom_site_label_2
    _geom_angle_atom_site_label_3
    _geom_angle_site_symmetry_1
    _geom_angle_site_symmetry_3
    _geom_angle
    _geom_angle_publ_flag
    C6 O2 C20 . . 119.65(10) ?
    C11 O3 C14 . . 118.75(10) ?
    C4 C3 C4 . 2_656 120.42(15) ?
    C4 C3 C2 . . 119.79(7) ?
    C4 C3 C2 2_656 . 119.79(7) ?
    C9 C8 C13 . . 118.63(11) ?
    C9 C8 C7 . . 118.90(10) ?
    C13 C8 C7 . . 122.45(10) ?
    O1 C7 C8 . . 121.21(10) ?
    O1 C7 C1 . . 118.46(10) ?
    C8 C7 C1 . . 120.33(10) ?
    C3 C2 C1 . 2_656 117.67(7) ?
    C3 C2 C1 . . 117.67(7) ?
    C1 C2 C1 2_656 . 124.67(14) ?
    C4 C5 C6 . . 119.00(11) ?
    C4 C5 H5 . . 120.5 ?
    C6 C5 H5 . . 120.5 ?
    C6 C1 C2 . . 120.06(11) ?
    C6 C1 C7 . . 116.97(10) ?
    C2 C1 C7 . . 122.40(11) ?
    O2 C6 C1 . . 115.93(10) ?
    O2 C6 C5 . . 122.41(11) ?
    C1 C6 C5 . . 121.65(11) ?
    C10 C9 C8 . . 120.99(11) ?
    C10 C9 H9 . . 119.5 ?
    C8 C9 H9 . . 119.5 ?
    C12 C13 C8 . . 121.08(11) ?
    C12 C13 H13 . . 119.5 ?
    C8 C13 H13 . . 119.5 ?
    C9 C10 C11 . . 119.28(11) ?
    C9 C10 H10 . . 120.4 ?
    C11 C10 H10 . . 120.4 ?
    O3 C11 C10 . . 123.51(11) ?
    O3 C11 C12 . . 115.70(11) ?
    C10 C11 C12 . . 120.79(11) ?
    C13 C12 C11 . . 119.24(11) ?
    C13 C12 H12 . . 120.4 ?
    C11 C12 H12 . . 120.4 ?
    C19 C14 C15 . . 121.12(13) ?
    C19 C14 O3 . . 119.69(13) ?
    C15 C14 O3 . . 119.09(13) ?
    C14 C15 C16 . . 119.40(14) ?
    C14 C15 H15 . . 120.3 ?
    C16 C15 H15 . . 120.3 ?
    O2 C20 C22 . . 111.41(14) ?
    O2 C20 C21 . . 104.39(12) ?
    C22 C20 C21 . . 113.15(15) ?
    O2 C20 H20 . . 109.3 ?
    C22 C20 H20 . . 109.3 ?
    C21 C20 H20 . . 109.3 ?
    C17 C16 C15 . . 120.36(15) ?
    C17 C16 H16 . . 119.8 ?
    C15 C16 H16 . . 119.8 ?
    C14 C19 C18 . . 118.71(14) ?
    C14 C19 H19 . . 120.6 ?
    C18 C19 H19 . . 120.6 ?
    C16 C17 C18 . . 119.81(14) ?
    C16 C17 H17 . . 120.1 ?
    C18 C17 H17 . . 120.1 ?
    C17 C18 C19 . . 120.58(15) ?
    C17 C18 H18 . . 119.7 ?
    C19 C18 H18 . . 119.7 ?
    C20 C21 H21A . . 109.5 ?
    C20 C21 H21B . . 109.5 ?
    H21A C21 H21B . . 109.5 ?
    C20 C21 H21C . . 109.5 ?
    H21A C21 H21C . . 109.5 ?
    H21B C21 H21C . . 109.5 ?
    C20 C22 H22B . . 109.5 ?
    C20 C22 H22C . . 109.5 ?
    H22B C22 H22C . . 109.5 ?
    C20 C22 H22A . . 109.5 ?
    H22B C22 H22A . . 109.5 ?
    H22C C22 H22A . . 109.5 ?
    C5 C4 C3 . . 121.77(11) ?
    C5 C4 H4 . . 119.1 ?
    C3 C4 H4 . . 119.1 ?
loop_
    _geom_torsion_atom_site_label_1
    _geom_torsion_atom_site_label_2
    _geom_torsion_atom_site_label_3
    _geom_torsion_atom_site_label_4
    _geom_torsion_site_symmetry_1
    _geom_torsion_site_symmetry_2
    _geom_torsion_site_symmetry_3
    _geom_torsion_site_symmetry_4
    _geom_torsion
    _geom_torsion_publ_flag
    C9 C8 C7 O1 . . . . -5.73(18) ?
    C13 C8 C7 O1 . . . . 172.58(12) ?
    C9 C8 C7 C1 . . . . 173.94(11) ?
    C13 C8 C7 C1 . . . . -7.76(17) ?
    C4 C3 C2 C1 . . . 2_656 -177.89(7) ?
    C4 C3 C2 C1 2_656 . . 2_656 2.11(7) ?
    C4 C3 C2 C1 . . . . 2.11(7) ?
    C4 C3 C2 C1 2_656 . . . -177.89(7) ?
    C3 C2 C1 C6 . . . . -1.15(12) ?
    C1 C2 C1 C6 2_656 . . . 178.85(12) ?
    C3 C2 C1 C7 . . . . 169.94(8) ?
    C1 C2 C1 C7 2_656 . . . -10.06(8) ?
    O1 C7 C1 C6 . . . . 110.54(13) ?
    C8 C7 C1 C6 . . . . -69.13(14) ?
    O1 C7 C1 C2 . . . . -60.81(15) ?
    C8 C7 C1 C2 . . . . 119.52(11) ?
    C20 O2 C6 C1 . . . . -150.33(12) ?
    C20 O2 C6 C5 . . . . 29.72(18) ?
    C2 C1 C6 O2 . . . . 178.90(9) ?
    C7 C1 C6 O2 . . . . 7.34(16) ?
    C2 C1 C6 C5 . . . . -1.14(17) ?
    C7 C1 C6 C5 . . . . -172.70(11) ?
    C4 C5 C6 O2 . . . . -177.55(11) ?
    C4 C5 C6 C1 . . . . 2.49(19) ?
    C13 C8 C9 C10 . . . . 0.62(18) ?
    C7 C8 C9 C10 . . . . 178.99(11) ?
    C9 C8 C13 C12 . . . . -0.21(19) ?
    C7 C8 C13 C12 . . . . -178.51(12) ?
    C8 C9 C10 C11 . . . . -0.71(19) ?
    C14 O3 C11 C10 . . . . 0.68(19) ?
    C14 O3 C11 C12 . . . . -178.86(12) ?
    C9 C10 C11 O3 . . . . -179.14(12) ?
    C9 C10 C11 C12 . . . . 0.38(19) ?
    C8 C13 C12 C11 . . . . -0.1(2) ?
    O3 C11 C12 C13 . . . . 179.58(12) ?
    C10 C11 C12 C13 . . . . 0.0(2) ?
    C11 O3 C14 C19 . . . . -84.84(16) ?
    C11 O3 C14 C15 . . . . 98.74(15) ?
    C19 C14 C15 C16 . . . . -0.4(2) ?
    O3 C14 C15 C16 . . . . 175.98(12) ?
    C6 O2 C20 C22 . . . . 60.29(17) ?
    C6 O2 C20 C21 . . . . -177.26(13) ?
    C14 C15 C16 C17 . . . . 0.8(2) ?
    C15 C14 C19 C18 . . . . -0.5(2) ?
    O3 C14 C19 C18 . . . . -176.89(13) ?
    C15 C16 C17 C18 . . . . -0.3(2) ?
    C16 C17 C18 C19 . . . . -0.7(2) ?
    C14 C19 C18 C17 . . . . 1.1(2) ?
    C6 C5 C4 C3 . . . . -1.49(18) ?
    C4 C3 C4 C5 2_656 . . . 179.19(13) ?
    C2 C3 C4 C5 . . . . -0.81(13) ?
loop_
    _geom_hbond_atom_site_label_D
    _geom_hbond_atom_site_label_H
    _geom_hbond_atom_site_label_A
    _geom_hbond_site_symmetry_A
    _geom_hbond_distance_DH
    _geom_hbond_distance_HA
    _geom_hbond_distance_DA
    _geom_hbond_angle_DHA
    _geom_hbond_publ_flag
    C12 H12 O1 6_565 0.95 2.44 3.3398(15) 158 y
    C16 H16 Cg 5_657 0.95 2.97 3.8383(19) 152 y
data_global
_journal_date_recd_electronic     2012-12-05
_journal_date_accepted     2013-01-10
_journal_name_full     'Acta Crystallographica, Section E'
_journal_year     2013
_journal_volume     69
_journal_issue      2
_journal_page_first     o242
_journal_page_last     o242
_journal_paper_category     QO
_journal_paper_doi     10.1107/S1600536813000913
_journal_coeditor_code     PK2459
_publ_contact_author_name     'Akiko Okamoto'
_publ_contact_author_address
;
Department of Organic and Polymer Materials Chemistry,
Tokyo University of Agriculture & Technology, Koganei, Tokyo 184-8588, Japan
;
_publ_contact_author_email     'aokamoto@cc.tuat.ac.jp'
_publ_contact_author_fax     ?
_publ_contact_author_phone     ?
_publ_section_title
;\
[8-(4-Phenoxybenzoyl)-2,7-bis(propan-2-yloxy)naphthalen-1-yl](4-phenoxyphenyl)\
methanone
;
loop_
    _publ_author_name
    _publ_author_footnote
    _publ_author_address
    'Yoshiwaka, Sayaka' ?
;
Department of Organic and Polymer Materials Chemistry,
Tokyo University of Agriculture & Technology, Koganei, Tokyo 184-8588, Japan
;
    'Hijikata, Daichi' .
;
Department of Organic and Polymer Materials Chemistry,
Tokyo University of Agriculture & Technology, Koganei, Tokyo 184-8588, Japan
;
    'Sasagawa, Kosuke' .
;
Department of Organic and Polymer Materials Chemistry,
Tokyo University of Agriculture & Technology, Koganei, Tokyo 184-8588, Japan
;
    'Okamoto, Akiko' .
;
Department of Organic and Polymer Materials Chemistry,
Tokyo University of Agriculture & Technology, Koganei, Tokyo 184-8588, Japan
;
    'Yonezawa, Noriyuki' .
;
Department of Organic and Polymer Materials Chemistry,
Tokyo University of Agriculture & Technology, Koganei, Tokyo 184-8588, Japan
;
