# Supplementary material for: [8-(4-Phen­oxy­benzo­yl)-2,7-bis­(propan-2-yl­oxy)naphthalen-1-yl](4-phen­oxy­phen­yl)methanone
Source: Acta Crystallogr Sect E Struct Rep Online. 2013 Jan 16;69(Pt 2):o242. doi: 10.1107/S1600536813000913 (PMC3569775; doi:10.1107/S1600536813000913)
Supplement: Supplementary file 2 [file e-69-0o242-Isup2.hkl]

# 
# h,k,l, Fc-squared, Fo-squared, sigma(Fo-squared) and status flag 
# 
data_I
_shelx_title ' YonezawaLab_120703_1_' 
_shelx_refln_list_code          4 
_shelx_F_calc_maximum      409.03 
_exptl_crystal_F_000      1344.00 
_reflns_d_resolution_high  0.8300 
 
loop_ 
 _symmetry_equiv_pos_as_xyz 
 'x, y, z' 
 '-x, y, -z+1/2' 
 'x+1/2, y+1/2, z' 
 '-x+1/2, y+1/2, -z+1/2' 
 '-x, -y, -z' 
 'x, -y, z-1/2' 
 '-x+1/2, -y+1/2, -z' 
 'x+1/2, -y+1/2, z-1/2' 
 
_cell_length_a    22.7084 
_cell_length_b    10.3582 
_cell_length_c    14.7152 
_cell_angle_alpha  90.000 
_cell_angle_beta  100.106 
_cell_angle_gamma  90.000 
 
_shelx_F_squared_multiplier     1.000 
 
loop_ 
 _refln_index_h 
 _refln_index_k 
 _refln_index_l 
 _refln_F_squared_calc 
 _refln_F_squared_meas 
 _refln_F_squared_sigma 
 _refln_observed_status 
   2   0   0    44728.13    45756.16    410.28 o 
   4   0   0    41476.33    41799.93    496.06 o 
   6   0   0   140583.67   146926.03   1738.95 o 
   8   0   0    27765.49    28821.12    293.11 o 
  10   0   0       97.58       94.43      2.13 o 
  12   0   0    11067.59    11848.11    122.41 o 
  14   0   0     3292.60     3417.60     34.08 o 
  16   0   0       44.71       55.66      5.07 o 
  18   0   0     1448.98     1430.43     22.55 o 
  20   0   0     1400.56     1443.11     22.97 o 
  22   0   0       35.71       29.70      5.17 o 
  24   0   0      137.85      145.61      6.02 o 
  26   0   0      316.11      335.67     22.32 o 
   1   1   0      958.68     1031.35      6.23 o 
   3   1   0     9965.06     8996.75     53.74 o 
   5   1   0      280.90      304.78      5.22 o 
   7   1   0     8554.50     8597.11     55.61 o 
   9   1   0     9342.90     9577.02     86.09 o 
  11   1   0     4289.85     4605.86     30.50 o 
  13   1   0     5284.07     5520.88     40.15 o 
  15   1   0     5307.98     5294.70     44.44 o 
  17   1   0       24.37       15.03      3.01 o 
  19   1   0        7.17       10.13      2.99 o 
  21   1   0      380.07      340.34      7.38 o 
  23   1   0      331.67      314.32      6.36 o 
  25   1   0        4.74        1.35      1.84 o 
   0   2   0     8761.77     7270.23     71.40 o 
   2   2   0     2700.49     2283.28     15.79 o 
   4   2   0     6103.27     5975.72     34.00 o 
   6   2   0      943.86      868.58      5.98 o 
   8   2   0    12539.36    12964.52    107.20 o 
  10   2   0    26250.53    27661.55    216.93 o 
  12   2   0      328.93      340.30      3.65 o 
  14   2   0        0.68        2.95      1.42 o 
  16   2   0     7713.37     7817.11     75.60 o 
  18   2   0      888.22      814.68     11.08 o 
  20   2   0      422.34      395.15      7.94 o 
  22   2   0     2099.26     1941.32     23.70 o 
  24   2   0      240.31      207.10      5.70 o 
  26   2   0        0.42       -0.91      2.16 o 
   1   3   0     2354.48     2115.70     12.57 o 
   3   3   0     2988.34     2820.96     15.88 o 
   5   3   0    10241.75     9822.07     62.92 o 
   7   3   0     2635.82     2632.74     16.86 o 
   9   3   0       95.41      123.70      2.31 o 
  11   3   0     2428.68     2470.48     16.61 o 
  13   3   0      196.05      178.92      2.94 o 
  15   3   0        5.96        9.21      2.23 o 
  17   3   0      173.74      151.60      5.48 o 
  19   3   0      319.87      311.95      7.78 o 
  21   3   0      485.23      470.25     11.07 o 
  23   3   0        2.26        3.59      2.91 o 
  25   3   0      214.31      180.78      7.22 o 
   0   4   0     1028.20     1231.31     11.51 o 
   2   4   0       98.32      100.64      1.71 o 
   4   4   0      138.25      184.25      1.94 o 
   6   4   0      468.93      447.83      3.67 o 
   8   4   0      729.54      905.14      6.77 o 
  10   4   0     1490.88     1627.78     10.33 o 
  12   4   0       26.75       26.34      1.95 o 
  14   4   0       33.80       52.83      2.64 o 
  16   4   0       97.87      106.73      6.71 o 
  18   4   0        8.79       11.65      4.49 o 
  20   4   0      464.64      468.29      9.86 o 
  22   4   0       13.08       15.83      3.64 o 
  24   4   0        9.08        8.58      3.51 o 
   1   5   0     4568.43     5192.14     54.01 o 
   3   5   0      973.31      941.12      6.40 o 
   5   5   0     6137.33     6747.62     44.91 o 
   7   5   0      344.79      360.85      3.67 o 
   9   5   0     1060.15     1032.33      9.74 o 
  11   5   0     1035.42     1026.57      9.51 o 
  13   5   0      808.57      737.42      9.91 o 
  15   5   0      110.52      101.34      4.36 o 
  17   5   0      172.66      189.37      6.79 o 
  19   5   0      132.59      106.21      6.39 o 
  21   5   0       35.79       34.02      4.11 o 
  23   5   0       13.43       11.60      3.75 o 
   0   6   0     1128.42     1270.53     13.10 o 
   2   6   0       15.60       14.07      1.13 o 
   4   6   0     1295.30     1256.51      9.67 o 
   6   6   0     1411.10     1434.62     10.43 o 
   8   6   0      342.42      384.37      4.97 o 
  10   6   0     4180.28     3917.05     39.13 o 
  12   6   0      169.61      163.87      6.90 o 
  14   6   0      258.50      246.17      6.75 o 
  16   6   0      681.39      660.48     11.66 o 
  18   6   0      756.60      682.23     11.14 o 
  20   6   0      153.95      129.78      5.62 o 
  22   6   0        0.59        1.16      2.61 o 
   1   7   0      168.36      185.55      3.46 o 
   3   7   0       12.36        7.67      1.65 o 
   5   7   0       71.56       68.13      4.35 o 
   7   7   0      415.59      391.60      7.51 o 
   9   7   0      961.74      921.94     14.40 o 
  11   7   0     1715.79     1617.18     23.25 o 
  13   7   0       87.35       69.30      4.40 o 
  15   7   0      372.32      372.17     11.06 o 
  17   7   0      141.98      132.75      6.02 o 
  19   7   0        9.39        7.91      3.11 o 
  21   7   0       24.27       15.24      4.32 o 
   0   8   0      124.01       83.04      5.57 o 
   2   8   0      370.84      394.95     15.13 o 
   4   8   0      268.06      212.98      4.89 o 
   6   8   0     1640.52     1601.70     44.14 o 
   8   8   0      281.82      245.77      7.55 o 
  10   8   0     2008.75     1939.95     27.42 o 
  12   8   0       13.87       15.95      4.29 o 
  14   8   0       18.94       17.87      3.44 o 
  16   8   0       28.47       30.17      4.76 o 
  18   8   0      110.41      140.94      6.77 o 
  20   8   0       66.80      102.82      5.21 o 
   1   9   0      702.86      540.51      8.47 o 
   3   9   0        4.55        8.04      2.72 o 
   5   9   0     1279.86     1148.05     17.99 o 
   7   9   0      149.26      148.92      6.95 o 
   9   9   0      737.74      792.88     50.23 o 
  11   9   0      920.93      884.20     15.69 o 
  13   9   0      192.34      192.06      8.62 o 
  15   9   0      127.84      152.70      5.18 o 
  17   9   0       44.12       35.44      3.10 o 
   0  10   0        2.57       13.20      4.10 o 
   2  10   0       83.07       92.81      4.78 o 
   4  10   0      206.69      187.07      6.28 o 
   6  10   0       67.28       65.07      4.25 o 
   8  10   0       45.80       52.46      3.91 o 
  10  10   0       10.32       33.37     14.50 o 
  12  10   0       20.11        9.60      3.61 o 
  14  10   0       19.09       16.19      4.09 o 
  16  10   0       23.45       25.60      4.20 o 
   1  11   0      812.37      804.72     13.65 o 
   3  11   0       51.96       50.92      4.22 o 
   5  11   0      278.58      255.32      6.57 o 
   7  11   0      233.96      262.91      7.35 o 
   9  11   0      480.45      530.51     10.36 o 
  11  11   0        2.16        0.76      3.11 o 
   0  12   0       75.97       66.06      7.45 o 
   2  12   0        8.03        7.39      2.67 o 
   4  12   0       50.41       59.73      5.17 o 
   6  12   0        7.70        2.08      3.23 o 
 -27   1   1      105.05      122.76      9.52 o 
 -25   1   1       21.05       14.81      2.93 o 
 -23   1   1        1.90        1.93      2.27 o 
 -21   1   1       84.86       96.13      4.18 o 
 -19   1   1     2510.24     2377.24     28.61 o 
 -17   1   1       80.60       95.60      4.08 o 
 -15   1   1      360.03      317.11      4.78 o 
 -13   1   1     1010.24     1014.18      9.59 o 
 -11   1   1      243.64      177.96      2.74 o 
  -9   1   1      541.39      509.66      4.60 o 
  -7   1   1     3275.14     3149.51     18.92 o 
  -5   1   1    35774.25    34641.52    253.15 o 
  -3   1   1      426.81      502.94      4.06 o 
  -1   1   1     7948.95     7346.01     41.06 o 
   1   1   1     4078.85     3790.57     18.62 o 
   3   1   1    18474.02    17961.23    115.30 o 
   5   1   1     1250.79     1246.37      7.84 o 
   7   1   1    21304.71    21635.97    144.23 o 
   9   1   1    19804.96    19840.64    135.46 o 
  11   1   1     3438.78     3425.80     21.49 o 
  13   1   1     2881.09     2876.88     21.15 o 
  15   1   1     1623.07     1560.33     14.53 o 
  17   1   1      547.15      490.62      7.60 o 
  19   1   1     4614.55     4770.30     51.30 o 
  21   1   1      415.57      423.79      7.89 o 
  23   1   1        0.21        0.77      1.74 o 
  25   1   1      150.65      158.50      4.42 o 
 -26   2   1      115.89      121.18      6.05 o 
 -24   2   1        9.90        7.40      3.19 o 
 -22   2   1      624.75      623.50      9.56 o 
 -20   2   1      438.24      433.73      9.05 o 
 -18   2   1     1300.19     1201.70     14.02 o 
 -16   2   1       18.16       32.82      4.93 o 
 -14   2   1      107.32       88.44      2.65 o 
 -12   2   1     1813.05     1921.49     21.50 o 
 -10   2   1     6889.65     7581.57     54.05 o 
  -8   2   1     4265.73     4231.92     60.31 o 
  -6   2   1    19241.50    19240.71    135.80 o 
  -4   2   1     2482.90     2395.88     14.11 o 
  -2   2   1    11797.91    11091.67     71.69 o 
   0   2   1     2179.84     2078.89     11.96 o 
   2   2   1    34696.70    32007.83    222.67 o 
   4   2   1      237.37      259.35      2.69 o 
   6   2   1     1439.99     1407.53      9.25 o 
   8   2   1     2885.32     2902.75     17.99 o 
  10   2   1     1344.11     1353.43      9.19 o 
  12   2   1     1723.41     1699.87     12.22 o 
  14   2   1       68.44       68.54      2.71 o 
  16   2   1     2933.31     2790.73     28.42 o 
  18   2   1     2090.20     2081.10     23.14 o 
  20   2   1      478.62      417.31      7.40 o 
  22   2   1       89.62       63.10      4.65 o 
  24   2   1      149.32      155.99      5.42 o 
  26   2   1        6.87        6.47      3.75 o 
 -25   3   1       32.08       29.93      5.09 o 
 -23   3   1        0.72        1.23      2.32 o 
 -21   3   1      596.80      581.57     11.80 o 
 -19   3   1      342.99      289.80      7.59 o 
 -17   3   1      188.65      166.79      6.56 o 
 -15   3   1      585.66      623.19     23.82 o 
 -13   3   1     1304.79     1402.55     11.14 o 
 -11   3   1      109.33       93.29      2.23 o 
  -9   3   1      117.41      177.71      2.70 o 
  -7   3   1     2141.32     2230.84     13.50 o 
  -5   3   1     3949.63     3835.24     23.91 o 
  -3   3   1      184.70      139.63      2.20 o 
  -1   3   1      502.58      465.87      3.89 o 
   1   3   1      306.02      302.21      2.61 o 
   3   3   1     2683.62     2692.25     14.67 o 
   5   3   1       53.66       64.39      1.22 o 
   7   3   1     6398.41     6698.92     39.90 o 
   9   3   1     1363.58     1508.71      9.52 o 
  11   3   1      124.13      241.13      3.04 o 
  13   3   1       23.35       35.88      1.87 o 
  15   3   1      962.81      972.69     11.10 o 
  17   3   1     1684.17     1570.92     19.27 o 
  19   3   1        6.30        5.49      2.30 o 
  21   3   1      607.98      586.84     10.58 o 
  23   3   1      775.63      709.09     12.62 o 
  25   3   1      191.62      200.80      7.61 o 
 -24   4   1       62.36       80.79      5.38 o 
 -22   4   1      198.71      187.31      8.99 o 
 -20   4   1        5.36        4.91      3.07 o 
 -18   4   1     1076.83     1078.07     16.40 o 
 -16   4   1        0.19        1.06      3.05 o 
 -14   4   1      858.77      828.63     13.49 o 
 -12   4   1     1313.81     1245.09     11.57 o 
 -10   4   1      370.43      421.14      4.56 o 
  -8   4   1     2840.84     2875.84     18.68 o 
  -6   4   1     1066.94     1103.30      7.39 o 
  -4   4   1     3450.54     3566.35     21.65 o 
  -2   4   1     1091.19     1036.99      6.95 o 
   0   4   1    13314.67    12697.51     83.56 o 
   2   4   1     4542.60     4797.38     28.31 o 
   4   4   1     1354.02     1351.25      7.79 o 
   6   4   1     1407.98     1367.91      8.37 o 
   8   4   1     7505.76     7861.14     51.19 o 
  10   4   1      930.39     1068.29      7.30 o 
  12   4   1      323.00      311.73      3.65 o 
  14   4   1     2589.99     2563.77     24.99 o 
  16   4   1        6.52       12.26      3.80 o 
  18   4   1      405.18      400.80      9.39 o 
  20   4   1        2.44        0.98      3.12 o 
  22   4   1        6.24        4.32      2.94 o 
  24   4   1       47.98       27.74      4.59 o 
 -23   5   1       78.61       86.37      4.32 o 
 -21   5   1      180.97      176.39     12.61 o 
 -19   5   1      718.17      620.05     13.48 o 
 -17   5   1       98.35      130.30     16.50 o 
 -15   5   1      320.13      308.83      6.31 o 
 -13   5   1      133.34      153.17      5.53 o 
 -11   5   1       97.46      100.99      3.80 o 
  -9   5   1      703.19      691.78      6.40 o 
  -7   5   1     1635.58     1654.94     12.80 o 
  -5   5   1      297.90      295.79      3.41 o 
  -3   5   1     1015.59     1010.73      7.24 o 
  -1   5   1    14305.30    14616.21    106.60 o 
   1   5   1    19764.36    20585.87    153.66 o 
   3   5   1      588.57      499.56      4.69 o 
   5   5   1     3947.60     4197.83     25.28 o 
   7   5   1     1233.71     1440.64      9.15 o 
   9   5   1     2079.09     2086.02     13.19 o 
  11   5   1      162.22      158.09      3.35 o 
  13   5   1     2030.01     2056.38     21.78 o 
  15   5   1      295.45      281.33      6.48 o 
  17   5   1        6.40        5.24      4.16 o 
  19   5   1      545.27      517.37     10.79 o 
  21   5   1       15.85       15.28      4.29 o 
  23   5   1       36.37       64.35      9.50 o 
 -22   6   1       43.56       32.82      3.36 o 
 -20   6   1        0.33       -1.81      2.46 o 
 -18   6   1        8.27        9.20      3.49 o 
 -16   6   1        2.30        3.88      3.59 o 
 -14   6   1      196.48      195.24      5.75 o 
 -12   6   1     1684.35     1633.48     24.29 o 
 -10   6   1     4240.26     4034.97     45.39 o 
  -8   6   1     3126.94     3209.08     27.95 o 
  -6   6   1       70.64       87.10      3.27 o 
  -4   6   1      142.52      113.00      2.30 o 
  -2   6   1      850.27      831.43      7.85 o 
   0   6   1      164.71      156.64      2.54 o 
   2   6   1        5.58        5.30      1.15 o 
   4   6   1      536.03      553.18     10.00 o 
   6   6   1      325.28      298.98      5.60 o 
   8   6   1       43.95       43.92      2.08 o 
  10   6   1     2752.97     2548.71     26.29 o 
  12   6   1      815.27      789.96     11.96 o 
  14   6   1      200.29      220.59      7.02 o 
  16   6   1      666.53      607.45     11.40 o 
  18   6   1        3.32        2.35      3.09 o 
  20   6   1       36.20       51.68      4.42 o 
  22   6   1      122.63      120.27      5.60 o 
 -21   7   1       38.70       23.47      2.61 o 
 -19   7   1       35.35       51.34      3.90 o 
 -17   7   1      641.79      599.88     11.02 o 
 -15   7   1      806.06      771.63     12.19 o 
 -13   7   1       32.19       22.10      3.43 o 
 -11   7   1     5769.19     5748.13     65.88 o 
  -9   7   1     8022.88     8071.37    106.56 o 
  -7   7   1       85.57       85.89      4.84 o 
  -5   7   1      731.68      754.89     12.31 o 
  -3   7   1      317.95      349.40      4.66 o 
  -1   7   1       13.17       16.23      1.71 o 
   1   7   1      136.89      103.61      2.65 o 
   3   7   1       55.76       33.86      2.26 o 
   5   7   1      982.52      916.54     17.12 o 
   7   7   1      525.02      536.05      8.30 o 
   9   7   1     2444.19     2388.10     28.27 o 
  11   7   1      152.76      157.31      6.33 o 
  13   7   1        0.96        2.42      3.16 o 
  15   7   1       72.52       83.40      6.97 o 
  17   7   1        1.79        6.33      3.24 o 
  19   7   1       10.22        9.96      3.01 o 
  21   7   1      145.61      135.92      5.33 o 
 -20   8   1       76.61       66.37      7.13 o 
 -18   8   1       25.54       29.50      2.88 o 
 -16   8   1        8.22        4.48      3.43 o 
 -14   8   1      262.29      226.84     13.90 o 
 -12   8   1       82.75      113.96     20.97 o 
 -10   8   1     1875.87     1872.34     26.28 o 
  -8   8   1      419.03      447.69      9.69 o 
  -6   8   1     1051.13     1098.01     26.59 o 
  -4   8   1       34.21       50.64      5.27 o 
  -2   8   1      199.79      243.52     14.49 o 
   0   8   1      310.77      289.01      5.74 o 
   2   8   1      821.90      793.10     17.87 o 
   4   8   1       39.81       45.39      3.33 o 
   6   8   1      104.09       71.98      5.94 o 
   8   8   1     1742.06     1674.26     20.41 o 
  10   8   1       28.21       28.65      5.41 o 
  12   8   1       37.98       50.86      5.73 o 
  14   8   1      142.26      139.43      6.24 o 
  16   8   1        4.91        6.50      4.03 o 
  18   8   1      246.14      278.62      7.96 o 
  20   8   1      109.83      123.81      5.67 o 
 -17   9   1        0.45        0.63      2.15 o 
 -15   9   1        0.01        3.48      2.28 o 
 -13   9   1       92.93      103.51     15.85 o 
 -11   9   1      108.57      125.04      5.08 o 
  -9   9   1     1131.11     1082.81     25.80 o 
  -7   9   1      183.26      193.67      6.39 o 
  -5   9   1       43.96       56.36      7.78 o 
  -3   9   1      162.89      139.05      5.73 o 
  -1   9   1       29.69       47.53      3.40 o 
   1   9   1        5.52        4.92      2.74 o 
   3   9   1     1216.30     1101.42     16.42 o 
   5   9   1      907.69      781.95     30.89 o 
   7   9   1      837.75      799.83     12.67 o 
   9   9   1       66.47       87.24      8.27 o 
  11   9   1       15.64       21.63      4.46 o 
  13   9   1       28.47       28.17      4.38 o 
  15   9   1      199.21      204.93      8.09 o 
  17   9   1       67.89       62.23      4.04 o 
 -16  10   1        3.27        1.69      2.61 o 
 -14  10   1        0.07        1.48      1.75 o 
 -12  10   1       14.44       21.44      3.59 o 
 -10  10   1      270.36      302.58      7.59 o 
  -8  10   1        7.58        4.20      2.91 o 
  -6  10   1      247.52      264.65      6.82 o 
  -4  10   1      127.17      124.22     22.39 o 
  -2  10   1      429.64      396.90      8.28 o 
   0  10   1       91.82       78.00      5.07 o 
   2  10   1       18.41       42.52      8.28 o 
   4  10   1       20.01       17.67      3.20 o 
   6  10   1      243.01      223.81      9.13 o 
   8  10   1       30.35       35.94      4.97 o 
  10  10   1      121.13      136.87      6.54 o 
  12  10   1       34.26       23.70      3.91 o 
  14  10   1        8.60        4.99      3.27 o 
 -11  11   1      212.34      214.17      7.13 o 
  -9  11   1       59.22       57.27      8.46 o 
  -7  11   1        1.60        0.52      2.03 o 
  -5  11   1       92.29       77.70      4.84 o 
  -3  11   1        0.40        3.11      2.87 o 
  -1  11   1       45.17       37.03      3.57 o 
   1  11   1      121.51       90.21      8.41 o 
   3  11   1        7.27        4.13      3.61 o 
   5  11   1        4.97        3.58      2.70 o 
   7  11   1       10.24       23.61      8.49 o 
   9  11   1      206.79      222.54      6.92 o 
  11  11   1      218.79      225.73      6.74 o 
  -6  12   1        0.10        0.94      4.82 o 
  -4  12   1       13.17        4.70      2.32 o 
  -2  12   1      152.94      158.71      7.34 o 
   0  12   1       47.04       59.59      5.31 o 
   2  12   1       48.86       68.10      6.98 o 
   4  12   1       14.98       45.27      4.71 o 
   6  12   1      215.80      220.80      7.96 o 
 -26   0   2      110.81      105.88      4.48 o 
 -24   0   2       22.22       12.08      3.83 o 
 -22   0   2       78.33       75.76      5.78 o 
 -20   0   2     6436.44     6671.17    107.41 o 
 -18   0   2     3865.40     3691.44     52.08 o 
 -16   0   2      105.42       96.23      4.67 o 
 -14   0   2        2.34        5.36      2.35 o 
 -12   0   2     3257.39     3158.69     30.45 o 
 -10   0   2      693.51      736.39      7.70 o 
  -8   0   2     2775.48     2702.03     34.81 o 
  -6   0   2      552.53      515.78      7.13 o 
  -4   0   2    19929.00    18859.52    175.62 o 
  -2   0   2     2666.22     2163.97     14.38 o 
   0   0   2    10131.82     9755.33     75.16 o 
   2   0   2     8737.31     8647.61     65.93 o 
   4   0   2    52211.06    53369.38    554.39 o 
   6   0   2     7012.98     7127.45     61.59 o 
   8   0   2       66.44       53.21      3.67 o 
  10   0   2    10134.83    10556.45     97.84 o 
  12   0   2      230.50      349.42      5.68 o 
  14   0   2     3601.87     4016.27     41.88 o 
  16   0   2      391.43      355.84      9.19 o 
  18   0   2      327.83      361.12     10.24 o 
  20   0   2     2434.91     2478.02     49.90 o 
  22   0   2        0.47        0.37      4.21 o 
  24   0   2       19.02       11.80      3.99 o 
  26   0   2       48.25       27.69      7.68 o 
 -27   1   2        8.96        4.49      3.01 o 
 -25   1   2        3.34        3.85      2.30 o 
 -23   1   2        0.37       -0.31      2.31 o 
 -21   1   2      467.94      437.94      7.63 o 
 -19   1   2      247.96      231.97      6.30 o 
 -17   1   2        4.86        2.55      2.66 o 
 -15   1   2       50.46       58.77      2.80 o 
 -13   1   2       71.81      112.69      3.13 o 
 -11   1   2     2600.38     2673.63     17.82 o 
  -9   1   2     2409.85     2609.31     16.30 o 
  -7   1   2      300.80      287.33      2.61 o 
  -5   1   2     2174.98     2116.70     11.74 o 
  -3   1   2    25612.41    25503.29    179.90 o 
  -1   1   2    13642.61    13453.23     90.36 o 
   1   1   2    50106.51    49001.28    366.45 o 
   3   1   2     2617.90     2624.96     14.87 o 
   5   1   2        8.38        9.44      1.21 o 
   7   1   2     2575.76     2834.81     16.10 o 
   9   1   2     3204.99     3443.02     20.25 o 
  11   1   2      474.02      512.16      4.26 o 
  13   1   2      375.22      464.32      4.93 o 
  15   1   2      240.85      251.82      4.50 o 
  17   1   2     1144.63     1179.55     14.85 o 
  19   1   2      541.85      509.44      9.46 o 
  21   1   2       87.33       82.91      4.17 o 
  23   1   2      593.79      575.60      8.85 o 
  25   1   2      408.75      418.11      8.11 o 
 -26   2   2        2.42        2.00      1.84 o 
 -24   2   2        8.74        9.78      3.50 o 
 -22   2   2      248.81      247.22      6.75 o 
 -20   2   2       25.00       21.36      3.12 o 
 -18   2   2     2211.58     2216.40     24.35 o 
 -16   2   2      331.42      372.15      8.75 o 
 -14   2   2      497.29      513.87      5.75 o 
 -12   2   2      586.68      575.27      5.84 o 
 -10   2   2    10791.58    11769.51     85.01 o 
  -8   2   2     2204.96     2440.71     26.72 o 
  -6   2   2     7846.63     7510.73     45.17 o 
  -4   2   2     2721.23     2726.98     16.00 o 
  -2   2   2     8528.26     7748.42     50.35 o 
   0   2   2      877.81      814.93      5.67 o 
   2   2   2      149.17      206.93      3.23 o 
   4   2   2     4091.36     3988.22     22.32 o 
   6   2   2      725.50      733.49      4.80 o 
   8   2   2       14.67       15.82      1.28 o 
  10   2   2     3120.55     3604.00     23.03 o 
  12   2   2      725.58      786.60      6.71 o 
  14   2   2        5.64        4.55      1.91 o 
  16   2   2      759.26      827.51     10.38 o 
  18   2   2      208.45      196.15      5.71 o 
  20   2   2        0.15        1.62      2.53 o 
  22   2   2       23.82       33.35      3.40 o 
  24   2   2      104.11       90.32      4.33 o 
 -25   3   2        2.28        1.05      1.88 o 
 -23   3   2      254.04      231.73      5.86 o 
 -21   3   2      154.38      139.62      7.07 o 
 -19   3   2       96.41       86.03      5.79 o 
 -17   3   2     2156.47     2127.86     25.87 o 
 -15   3   2      294.22      310.49      7.03 o 
 -13   3   2      211.02      245.49      5.53 o 
 -11   3   2      784.79      719.47      6.04 o 
  -9   3   2      793.78      780.44      6.25 o 
  -7   3   2      662.90      671.05      4.63 o 
  -5   3   2      461.20      453.63      4.08 o 
  -3   3   2     6815.49     6564.43     41.91 o 
  -1   3   2      907.55      890.66      5.72 o 
   1   3   2      492.93      471.57      3.25 o 
   3   3   2     1114.49     1037.47      5.95 o 
   5   3   2       10.19       10.06      1.04 o 
   7   3   2        6.90        9.09      1.01 o 
   9   3   2      764.40      752.86      5.54 o 
  11   3   2      380.77      371.20      3.65 o 
  13   3   2       19.36       22.12      1.89 o 
  15   3   2        5.39        7.50      2.37 o 
  17   3   2      716.72      723.33     11.38 o 
  19   3   2        0.04        1.55      2.21 o 
  21   3   2      176.79      168.66      5.45 o 
  23   3   2       20.79       16.23      3.53 o 
  25   3   2        1.78        1.12      3.27 o 
 -24   4   2      138.64      121.50      6.85 o 
 -22   4   2       18.07       20.24      3.45 o 
 -20   4   2      374.38      362.69     15.09 o 
 -18   4   2      139.25      101.96      6.28 o 
 -16   4   2       94.56      114.64      5.93 o 
 -14   4   2       12.02       23.07      3.43 o 
 -12   4   2      176.11      157.82      4.02 o 
 -10   4   2     4673.67     4716.44     37.91 o 
  -8   4   2        5.96        2.72      1.12 o 
  -6   4   2     1694.62     1773.48     11.95 o 
  -4   4   2      597.76      692.56      5.03 o 
  -2   4   2      314.29      266.75      2.91 o 
   0   4   2     7212.28     7462.77     45.66 o 
   2   4   2      761.89      846.32      5.10 o 
   4   4   2     2613.36     2502.09     13.49 o 
   6   4   2     2680.94     2732.72     15.62 o 
   8   4   2     3110.25     3324.61     20.98 o 
  10   4   2     2179.96     2277.90     15.00 o 
  12   4   2     1198.16     1231.51     10.81 o 
  14   4   2      148.13      156.68      4.51 o 
  16   4   2      131.83      129.51      5.81 o 
  18   4   2      359.61      346.64      8.32 o 
  20   4   2     1335.68     1312.81     22.59 o 
  22   4   2        5.48        3.32      3.20 o 
  24   4   2        0.31       -0.44      2.74 o 
 -25   5   2       33.26       25.40      5.94 o 
 -23   5   2       79.23       86.25      4.44 o 
 -21   5   2        4.12       19.56      6.91 o 
 -19   5   2       83.30       76.17      5.13 o 
 -17   5   2       10.69        8.32      3.14 o 
 -15   5   2        3.45        2.11      2.63 o 
 -13   5   2       91.34      113.63      4.76 o 
 -11   5   2        5.12        1.82      2.11 o 
  -9   5   2     1041.80     1100.17      9.83 o 
  -7   5   2     3104.56     3052.18     22.18 o 
  -5   5   2      730.84      743.38      6.18 o 
  -3   5   2     1605.87     1599.20     10.14 o 
  -1   5   2    10908.04    11078.20     72.18 o 
   1   5   2     4420.65     4809.16     29.89 o 
   3   5   2       17.86       48.13      1.36 o 
   5   5   2     1992.60     2288.02     12.90 o 
   7   5   2     1243.24     1166.79      7.38 o 
   9   5   2      783.01      870.33      6.86 o 
  11   5   2      804.35      797.37     11.50 o 
  13   5   2       24.39       29.12      3.64 o 
  15   5   2      407.33      397.34      8.01 o 
  17   5   2        0.04       -0.17      1.98 o 
  19   5   2       86.20       83.26      5.45 o 
  21   5   2       11.10       11.21      4.02 o 
  23   5   2      118.23      138.82      8.37 o 
 -22   6   2       68.97       84.10      4.17 o 
 -20   6   2      149.03      126.76      5.56 o 
 -18   6   2      194.13      156.06      6.45 o 
 -16   6   2      156.87      174.14      6.26 o 
 -14   6   2     1222.33     1128.31     15.90 o 
 -12   6   2      344.42      329.70      8.92 o 
 -10   6   2       95.06       80.10      4.57 o 
  -8   6   2       36.87       21.34      2.68 o 
  -6   6   2      330.68      302.48      3.79 o 
  -4   6   2      525.90      728.41      5.92 o 
  -2   6   2      674.34      831.42      6.09 o 
   0   6   2      329.81      309.43      3.25 o 
   2   6   2        7.26        4.45      1.04 o 
   4   6   2       69.92       61.11      1.59 o 
   6   6   2      643.48      628.60      6.12 o 
   8   6   2     1295.58     1245.27     13.12 o 
  10   6   2     1408.28     1384.34     16.16 o 
  12   6   2      557.90      508.44      9.01 o 
  14   6   2      303.41      244.48      6.01 o 
  16   6   2      188.04      187.25      6.20 o 
  18   6   2       12.38       13.35      3.71 o 
  20   6   2      316.95      320.36      8.08 o 
  22   6   2      135.87      130.67      5.28 o 
 -21   7   2       28.07        9.79      2.66 o 
 -19   7   2       85.50       59.23      4.37 o 
 -17   7   2     1033.05     1043.67     15.49 o 
 -15   7   2      206.01      186.43      5.87 o 
 -13   7   2       18.91       18.79      3.57 o 
 -11   7   2      395.18      388.37      7.32 o 
  -9   7   2     3134.99     3068.53     34.09 o 
  -7   7   2      185.42      195.37      5.54 o 
  -5   7   2     1648.62     1684.25     19.22 o 
  -3   7   2      523.40      524.45      6.00 o 
  -1   7   2      670.63      669.63      6.32 o 
   1   7   2      111.10      129.77      2.49 o 
   3   7   2      370.12      405.66      6.03 o 
   5   7   2     1043.39      984.63     11.40 o 
   7   7   2      808.60      748.12     10.73 o 
   9   7   2     1661.17     1599.56     20.28 o 
  11   7   2      235.30      249.48      7.31 o 
  13   7   2      217.91      199.42      6.80 o 
  15   7   2       54.29       46.46      4.49 o 
  17   7   2        2.43        2.71      2.76 o 
  19   7   2       36.30       29.82      3.53 o 
  21   7   2        0.21       -0.74      2.72 o 
 -20   8   2        2.68        3.90      3.24 o 
 -18   8   2        5.94        3.73      2.31 o 
 -16   8   2        2.10        5.40      2.88 o 
 -14   8   2      443.92      428.31     10.60 o 
 -12   8   2       92.23       92.25      5.02 o 
 -10   8   2     1323.57     1339.74     33.93 o 
  -8   8   2     1012.62      924.07     13.18 o 
  -6   8   2      714.18      645.72      9.54 o 
  -4   8   2      553.45      515.97      7.75 o 
  -2   8   2       10.02       15.20      3.23 o 
   0   8   2       27.75       13.79      2.55 o 
   2   8   2     1427.58     1277.09     15.92 o 
   4   8   2        5.19        4.44      2.29 o 
   6   8   2        4.10        6.39      3.71 o 
   8   8   2      126.96      107.22      6.08 o 
  10   8   2     3412.89     3296.81     43.85 o 
  12   8   2      944.26      892.09     15.24 o 
  14   8   2       66.86       55.57      4.51 o 
  16   8   2      147.47      113.36      6.37 o 
  18   8   2       32.43       37.78      4.50 o 
 -17   9   2       25.56       25.29      2.76 o 
 -15   9   2       35.58       44.77      3.52 o 
 -13   9   2      124.21      135.91      4.94 o 
 -11   9   2      352.54      352.24      7.67 o 
  -9   9   2        6.49       15.84      2.92 o 
  -7   9   2      294.72      287.48      7.14 o 
  -5   9   2        5.47       15.36      4.49 o 
  -3   9   2      599.71      556.75     10.02 o 
  -1   9   2      212.82      186.54      6.67 o 
   1   9   2      323.83      242.93      6.19 o 
   3   9   2       63.85       87.07      4.49 o 
   5   9   2       52.65       58.19      4.14 o 
   7   9   2      347.69      372.48      7.57 o 
   9   9   2        0.37       14.79      4.59 o 
  11   9   2       68.33       73.90      5.68 o 
  13   9   2      272.28      290.52      8.36 o 
  15   9   2        0.00        1.95      3.72 o 
  17   9   2        4.63        5.11      3.37 o 
 -16  10   2      204.12      278.26     10.65 o 
 -14  10   2       53.28       65.66      3.54 o 
 -12  10   2       20.32       30.21      7.29 o 
 -10  10   2      143.33      129.19      5.75 o 
  -8  10   2        2.48        4.82      2.97 o 
  -6  10   2      914.03      891.69     15.13 o 
  -4  10   2      389.19      341.22      9.38 o 
  -2  10   2       19.22       23.04      6.38 o 
   0  10   2     1791.35     1510.47     19.58 o 
   2  10   2     1083.59      940.75     15.37 o 
   4  10   2      272.93      306.80      7.49 o 
   6  10   2      865.62      775.80     13.90 o 
   8  10   2      343.26      298.09      8.16 o 
  10  10   2        9.23        7.77      3.66 o 
  12  10   2        1.12       -0.45      2.62 o 
  14  10   2        4.53        1.62      3.20 o 
 -11  11   2      214.19      246.77      7.86 o 
  -9  11   2       23.42       29.27      3.09 o 
  -7  11   2      278.54      224.84      6.27 o 
  -5  11   2        0.86        0.73      1.79 o 
  -3  11   2      376.56      387.27      8.24 o 
  -1  11   2       60.66       78.22      4.58 o 
   1  11   2      352.66      318.51      6.79 o 
   3  11   2       58.49       80.65     15.96 o 
   5  11   2       85.81       83.75      5.71 o 
   7  11   2      131.23      130.35      5.93 o 
   9  11   2       52.30       58.12      4.32 o 
  11  11   2      178.32      214.66      7.45 o 
  -6  12   2       94.76      152.93      8.69 o 
  -4  12   2      107.59       90.48      4.51 o 
  -2  12   2       65.24       72.92      4.11 o 
   0  12   2        0.34        3.07      2.65 o 
   2  12   2        5.84        0.19      3.29 o 
   4  12   2       45.64       73.61      5.74 o 
   6  12   2       39.42       72.93      5.62 o 
 -27   1   3        5.05        4.54      3.16 o 
 -25   1   3       43.72       45.60      3.39 o 
 -23   1   3        0.05        8.37      4.35 o 
 -21   1   3      222.89      240.38      6.54 o 
 -19   1   3     3328.96     3269.61     38.04 o 
 -17   1   3      451.52      449.61      7.08 o 
 -15   1   3      469.14      454.81      6.46 o 
 -13   1   3       11.16       32.33      1.67 o 
 -11   1   3        1.33        4.30      0.84 o 
  -9   1   3        0.14        6.98      1.30 o 
  -7   1   3       70.07       82.50      1.14 o 
  -5   1   3     1518.84     1582.14      9.14 o 
  -3   1   3     3180.74     3001.29     17.18 o 
  -1   1   3    48812.06    48964.28    590.83 o 
   1   1   3    25010.73    24660.71    174.75 o 
   3   1   3     3537.40     3669.87     22.50 o 
   5   1   3      134.43      165.67      2.87 o 
   7   1   3     1771.29     1856.57     11.37 o 
   9   1   3      119.40      166.10      5.85 o 
  11   1   3       23.74       46.64      1.96 o 
  13   1   3     1034.64     1071.10      8.11 o 
  15   1   3        3.05        4.26      1.92 o 
  17   1   3      443.15      411.43      8.78 o 
  19   1   3      568.00      552.48     10.58 o 
  21   1   3     1631.11     1607.90     21.32 o 
  23   1   3       17.60       16.14      3.65 o 
  25   1   3       25.61       19.58      3.61 o 
 -26   2   3       27.56       15.52      2.57 o 
 -24   2   3        0.67        1.64      2.23 o 
 -22   2   3      470.53      470.01     11.02 o 
 -20   2   3       87.76       85.02      4.38 o 
 -18   2   3       69.96       86.90      5.83 o 
 -16   2   3      376.57      346.13      6.46 o 
 -14   2   3       86.33       89.09      2.53 o 
 -12   2   3     1485.00     1442.42     12.53 o 
 -10   2   3     1265.29     1212.86      8.26 o 
  -8   2   3      932.14     1034.86      6.84 o 
  -6   2   3      125.66      116.62      1.58 o 
  -4   2   3       28.08       18.27      1.05 o 
  -2   2   3    20236.65    19159.51    133.17 o 
   0   2   3     2729.42     2637.31     15.30 o 
   2   2   3      167.01      158.20      3.01 o 
   4   2   3       40.12       32.09      1.13 o 
   6   2   3     2354.43     2293.23     13.41 o 
   8   2   3     4536.46     4758.73     28.48 o 
  10   2   3     3375.87     3590.72     22.88 o 
  12   2   3      702.11      764.83      6.54 o 
  14   2   3       21.58       19.37      2.77 o 
  16   2   3        1.31        4.12      2.88 o 
  18   2   3       33.81       35.78      4.21 o 
  20   2   3      164.71      182.09      6.47 o 
  22   2   3       66.52       63.69      3.71 o 
  24   2   3        2.93        1.75      2.45 o 
 -25   3   3       55.31       55.47      3.25 o 
 -23   3   3       67.65       69.48      4.20 o 
 -21   3   3       93.89       94.05      5.11 o 
 -19   3   3      195.32      166.99      6.98 o 
 -17   3   3      109.37      112.69      7.47 o 
 -15   3   3      312.95      361.50      6.45 o 
 -13   3   3     1315.25     1344.72     12.09 o 
 -11   3   3       78.79      121.90      2.90 o 
  -9   3   3    16020.27    17332.05    150.32 o 
  -7   3   3      103.16      103.95      2.31 o 
  -5   3   3     1056.56      996.40      6.66 o 
  -3   3   3        3.33       12.46      1.01 o 
  -1   3   3     3037.25     2695.32     16.23 o 
   1   3   3    13178.24    12487.57     78.35 o 
   3   3   3     3118.28     3076.72     17.75 o 
   5   3   3      869.83      764.59      5.06 o 
   7   3   3     1039.15     1092.75      7.07 o 
   9   3   3     1422.10     1561.92     10.51 o 
  11   3   3     3197.01     3183.66     21.35 o 
  13   3   3      122.33      121.30      3.65 o 
  15   3   3      319.72      309.03      6.56 o 
  17   3   3       16.38       27.18      4.22 o 
  19   3   3        1.48        3.55      2.76 o 
  21   3   3       11.73       20.13      2.72 o 
  23   3   3        1.02        1.52      2.20 o 
 -24   4   3       18.79       37.67      3.61 o 
 -22   4   3        8.94       14.76      2.98 o 
 -20   4   3      193.16      179.19      9.32 o 
 -18   4   3      480.55      447.44      8.87 o 
 -16   4   3       53.90       76.28      4.98 o 
 -14   4   3       67.83       95.76      5.24 o 
 -12   4   3     2882.16     2876.90     26.68 o 
 -10   4   3      207.05      205.22      4.18 o 
  -8   4   3     1438.41     1444.50     10.54 o 
  -6   4   3     3238.28     3201.34     22.13 o 
  -4   4   3     2400.82     2235.96     14.14 o 
  -2   4   3       38.37       34.99      1.46 o 
   0   4   3      278.67      256.73      2.58 o 
   2   4   3      124.70      135.29      1.63 o 
   4   4   3      170.62      141.30      1.82 o 
   6   4   3      125.26      117.91      1.76 o 
   8   4   3      368.98      395.88      3.95 o 
  10   4   3        1.71        4.07      1.45 o 
  12   4   3      296.11      297.55      5.86 o 
  14   4   3      196.67      177.32      5.04 o 
  16   4   3       28.80       31.21      4.27 o 
  18   4   3      402.79      372.79      7.44 o 
  20   4   3        1.39        4.05      2.77 o 
  22   4   3       42.69       24.99      3.78 o 
  24   4   3       84.46       94.84      6.35 o 
 -25   5   3       27.08       27.10      6.58 o 
 -23   5   3        2.39        2.52      2.03 o 
 -21   5   3      182.21      185.02      6.83 o 
 -19   5   3     1109.21      919.75     14.88 o 
 -17   5   3       24.20       15.65      3.41 o 
 -15   5   3     1248.34     1290.14     18.32 o 
 -13   5   3       42.79       52.12      3.18 o 
 -11   5   3        5.89       34.37      5.68 o 
  -9   5   3       40.93       52.17      4.38 o 
  -7   5   3     1650.54     1532.03     11.65 o 
  -5   5   3      883.81      861.24      8.49 o 
  -3   5   3     1172.31     1266.46      8.56 o 
  -1   5   3      132.39      175.10      2.23 o 
   1   5   3     1784.12     1967.60     12.18 o 
   3   5   3      207.69      246.90      2.87 o 
   5   5   3       57.68       32.04      1.26 o 
   7   5   3        0.88        3.01      0.99 o 
   9   5   3      151.67      136.62      3.49 o 
  11   5   3      169.32      186.87      4.70 o 
  13   5   3        3.07        7.46      2.63 o 
  15   5   3      528.97      513.07      9.05 o 
  17   5   3        7.13        5.82      2.88 o 
  19   5   3      211.08      195.31      6.10 o 
  21   5   3       60.42       32.12      4.41 o 
  23   5   3        0.01        7.30      3.98 o 
 -22   6   3       93.46      109.04      4.22 o 
 -20   6   3       87.56      117.93      4.70 o 
 -18   6   3       12.37       13.28      3.62 o 
 -16   6   3       28.91       25.72      4.25 o 
 -14   6   3        6.76       30.07     13.35 o 
 -12   6   3        5.47       32.10     10.21 o 
 -10   6   3     1665.45     1561.74     17.93 o 
  -8   6   3      598.17      579.90      7.56 o 
  -6   6   3        7.77        3.42      1.46 o 
  -4   6   3      459.10      435.76      5.21 o 
  -2   6   3       45.77       44.26      1.45 o 
   0   6   3      858.65      876.57      6.21 o 
   2   6   3      213.29      212.45      2.56 o 
   4   6   3     2807.11     2648.24     18.57 o 
   6   6   3      161.62      177.17      3.53 o 
   8   6   3      732.26      739.76      9.08 o 
  10   6   3      773.61      755.07     11.32 o 
  12   6   3      657.21      629.63      9.63 o 
  14   6   3      730.04      711.22     10.45 o 
  16   6   3       28.26       27.44      3.19 o 
  18   6   3      229.15      224.54      7.21 o 
  20   6   3       20.37       20.80      3.66 o 
  22   6   3        1.78        1.06      2.39 o 
 -21   7   3       80.64       71.77      3.56 o 
 -19   7   3      207.16      218.59      5.37 o 
 -17   7   3       90.83       96.29      4.43 o 
 -15   7   3      342.86      346.56      7.29 o 
 -13   7   3      522.78      503.30      8.45 o 
 -11   7   3      211.42      206.56      5.57 o 
  -9   7   3     2010.43     1924.33     21.70 o 
  -7   7   3       57.54       62.34      3.51 o 
  -5   7   3      120.64      137.17      4.02 o 
  -3   7   3      207.19      226.48      9.77 o 
  -1   7   3       23.32       32.79      1.87 o 
   1   7   3      227.25      218.23      3.52 o 
   3   7   3      611.80      574.77      7.56 o 
   5   7   3       58.48       59.44      3.85 o 
   7   7   3      865.76      826.64     12.37 o 
   9   7   3      603.93      614.47     12.11 o 
  11   7   3     2499.20     2507.10     31.13 o 
  13   7   3      292.82      266.67      7.17 o 
  15   7   3        3.35        4.44      2.64 o 
  17   7   3       25.72       17.53      4.10 o 
  19   7   3       28.01       28.92      3.77 o 
  21   7   3        2.63        4.02      2.76 o 
 -20   8   3        0.44        0.61      2.08 o 
 -18   8   3      334.90      391.63      7.39 o 
 -16   8   3      588.51      549.76      9.25 o 
 -14   8   3       94.48      124.79      6.05 o 
 -12   8   3      357.36      362.22      7.23 o 
 -10   8   3      818.84      795.51     18.31 o 
  -8   8   3      256.90      217.05      6.05 o 
  -6   8   3     2414.87     2356.80     25.88 o 
  -4   8   3      872.41      867.92     11.47 o 
  -2   8   3        7.62       10.09      2.92 o 
   0   8   3      323.38      329.36      7.49 o 
   2   8   3       65.95       58.79      3.85 o 
   4   8   3      132.63      142.81      4.93 o 
   6   8   3      705.11      732.82     13.10 o 
   8   8   3      180.78      176.33      7.00 o 
  10   8   3     1222.87     1177.38     17.92 o 
  12   8   3      994.54     1013.44     14.93 o 
  14   8   3      111.87      122.75      5.95 o 
  16   8   3        8.74        8.34      4.09 o 
  18   8   3       77.46       75.19      4.58 o 
 -17   9   3        9.51        7.99      2.07 o 
 -15   9   3      552.40      606.18      9.19 o 
 -13   9   3       31.49       34.90      3.26 o 
 -11   9   3       85.41       94.99      7.72 o 
  -9   9   3       44.29       47.92      3.44 o 
  -7   9   3      967.17      915.54     12.62 o 
  -5   9   3       12.58       41.54     10.26 o 
  -3   9   3     1648.00     1658.93     21.92 o 
  -1   9   3      993.94      957.23     16.50 o 
   1   9   3       60.67       59.94      4.80 o 
   3   9   3     1050.94     1100.51     20.41 o 
   5   9   3      178.64      189.25      6.46 o 
   7   9   3       11.11        8.73      3.00 o 
   9   9   3     1538.95     1505.04     20.16 o 
  11   9   3      566.66      610.03     12.24 o 
  13   9   3       35.27       34.58      4.36 o 
  15   9   3      422.63      405.33      9.35 o 
  17   9   3        8.39        7.83      3.26 o 
 -16  10   3       15.22       97.63     56.67 o 
 -14  10   3        0.24       -0.29      1.59 o 
 -12  10   3       32.69       30.72      3.70 o 
 -10  10   3       56.69       51.98      3.63 o 
  -8  10   3      366.39      373.04      7.38 o 
  -6  10   3      336.60      347.10      7.78 o 
  -4  10   3      110.04      110.23      9.29 o 
  -2  10   3       31.32       22.80      3.77 o 
   0  10   3       57.72       28.71      4.18 o 
   2  10   3      204.86      172.23      7.19 o 
   4  10   3      810.37      701.67     14.00 o 
   6  10   3        2.07        4.13      2.83 o 
   8  10   3      381.92      395.74      7.95 o 
  10  10   3        5.40       17.19      3.74 o 
  12  10   3        0.32        1.12      2.93 o 
  14  10   3       32.11       33.85      3.74 o 
 -11  11   3       38.24       36.43      5.87 o 
  -9  11   3      115.76      105.52      4.16 o 
  -7  11   3        0.71        0.45      1.58 o 
  -5  11   3       83.19       79.52      4.42 o 
  -3  11   3       73.54       59.09      4.56 o 
  -1  11   3      201.79      150.04      5.20 o 
   1  11   3       14.60       14.32      3.00 o 
   3  11   3      259.58      265.77      7.38 o 
   5  11   3      111.07      113.96      4.91 o 
   7  11   3       63.53       51.41      6.95 o 
   9  11   3      245.62      243.52      7.99 o 
  11  11   3        7.39        7.85      3.62 o 
  -6  12   3      318.77      361.92      9.14 o 
  -4  12   3       27.44        7.88      2.87 o 
  -2  12   3       47.15       60.98      3.83 o 
   0  12   3      100.71       76.68      4.04 o 
   2  12   3      418.09      419.99     12.57 o 
   4  12   3        6.28        4.47      3.81 o 
 -26   0   4       42.33       36.94     13.33 o 
 -24   0   4      130.84      127.07      8.19 o 
 -22   0   4       23.70       40.59      5.42 o 
 -20   0   4     1095.36     1082.89     21.30 o 
 -18   0   4     3893.22     3793.63     57.86 o 
 -16   0   4       71.81       68.29      9.32 o 
 -14   0   4     1134.65     1118.78     14.86 o 
 -12   0   4       10.49       18.56      1.78 o 
 -10   0   4      145.34      165.36      3.07 o 
  -8   0   4       11.26       13.24      1.23 o 
  -6   0   4     7304.64     7326.52     55.43 o 
  -4   0   4    30909.85    30028.49    360.91 o 
  -2   0   4    18346.59    17636.44    171.61 o 
   0   0   4   167304.17   173663.53   3637.12 o 
   2   0   4    57000.55    59105.32    653.77 o 
   4   0   4        0.09        5.72      1.21 o 
   6   0   4     7588.14     7470.97     59.16 o 
   8   0   4     2905.99     2963.72     22.35 o 
  10   0   4      203.71      220.53      3.12 o 
  12   0   4     2320.50     2218.46     21.88 o 
  14   0   4      558.05      569.49      9.17 o 
  16   0   4      325.58      298.48     12.32 o 
  18   0   4        0.06        3.19      4.74 o 
  20   0   4     1068.50     1113.75     25.55 o 
  22   0   4      100.74      114.97      8.75 o 
  24   0   4        0.02        1.21      3.37 o 
 -27   1   4       74.10       75.13      5.61 o 
 -25   1   4       42.67       42.18      4.19 o 
 -23   1   4       19.59       20.44      3.97 o 
 -21   1   4      102.23       99.27      4.53 o 
 -19   1   4     1255.63     1212.24     16.29 o 
 -17   1   4      872.35      836.80     12.27 o 
 -15   1   4       13.68       17.74      2.98 o 
 -13   1   4      161.95      144.12      3.11 o 
 -11   1   4      447.09      421.37      3.83 o 
  -9   1   4     2161.04     2246.16     12.90 o 
  -7   1   4      120.63      157.41      2.44 o 
  -5   1   4     3851.06     3634.02     20.13 o 
  -3   1   4    38446.48    38337.85    400.05 o 
  -1   1   4      585.95      606.52      3.87 o 
   1   1   4     4483.24     4612.18     27.50 o 
   3   1   4     9591.18     9335.89     59.49 o 
   5   1   4     6737.61     6829.86     40.28 o 
   7   1   4       12.85       15.38      1.03 o 
   9   1   4     1952.71     2000.80     11.44 o 
  11   1   4      200.19      241.33      2.70 o 
  13   1   4     1489.55     1431.59     14.35 o 
  15   1   4      892.84      849.98     12.04 o 
  17   1   4      299.65      285.66      6.56 o 
  19   1   4      264.35      260.49      8.49 o 
  21   1   4       17.97       21.53      4.15 o 
  23   1   4      134.08      135.50      6.07 o 
  25   1   4        1.16        2.26      3.27 o 
 -26   2   4       11.63       10.59      3.71 o 
 -24   2   4       15.90       14.42      4.25 o 
 -22   2   4       36.16       34.58      4.41 o 
 -20   2   4      103.67      101.70      4.98 o 
 -18   2   4      126.75      123.10      5.37 o 
 -16   2   4      413.24      457.57      6.94 o 
 -14   2   4      907.72      918.68     10.92 o 
 -12   2   4      119.71      102.40      2.18 o 
 -10   2   4     6784.93     7443.81     51.05 o 
  -8   2   4     2714.96     2850.82     16.18 o 
  -6   2   4        4.91       10.95      1.11 o 
  -4   2   4     9548.69     9115.19     58.68 o 
  -2   2   4      319.68      277.56      2.27 o 
   0   2   4      929.05      950.09      6.11 o 
   2   2   4    11058.96    11044.20     73.52 o 
   4   2   4      691.34      670.80      4.70 o 
   6   2   4       94.84      101.39      1.60 o 
   8   2   4       67.08       81.84      1.67 o 
  10   2   4      228.90      289.28      3.24 o 
  12   2   4        8.15        9.64      1.88 o 
  14   2   4      570.94      609.09      9.11 o 
  16   2   4        0.03        3.87      2.61 o 
  18   2   4      346.72      309.22      7.70 o 
  20   2   4       36.62       39.91      4.76 o 
  22   2   4      164.40      146.36      5.40 o 
  24   2   4       49.16       55.95      5.05 o 
 -25   3   4      191.70      167.55      6.89 o 
 -23   3   4        5.56        7.80      3.38 o 
 -21   3   4      605.06      580.55     11.70 o 
 -19   3   4      145.60      152.14      7.27 o 
 -17   3   4      250.37      241.20      6.89 o 
 -15   3   4       62.00       91.88      6.00 o 
 -13   3   4     1152.93     1106.60     14.27 o 
 -11   3   4     1257.70     1210.61     10.29 o 
  -9   3   4      543.88      522.88      4.92 o 
  -7   3   4     2057.30     2117.31     13.57 o 
  -5   3   4      234.01      297.93      2.99 o 
  -3   3   4     2593.89     2575.74     16.04 o 
  -1   3   4       80.31      104.70      1.34 o 
   1   3   4     3449.88     3726.90     22.03 o 
   3   3   4       15.42       17.23      0.91 o 
   5   3   4        1.09        2.76      0.77 o 
   7   3   4     1430.15     1316.42      8.43 o 
   9   3   4        3.51       11.14      1.60 o 
  11   3   4      839.36      789.12      8.22 o 
  13   3   4      173.78      169.57      4.90 o 
  15   3   4      126.55      123.66      4.89 o 
  17   3   4       44.98       40.23      3.88 o 
  19   3   4      526.37      499.60      9.16 o 
  21   3   4       39.09       35.56      2.91 o 
  23   3   4        2.52        2.08      2.96 o 
 -24   4   4        2.91        4.47      2.64 o 
 -22   4   4        2.84        3.43      2.84 o 
 -20   4   4       91.38       74.19      4.95 o 
 -18   4   4      201.25      158.48      8.38 o 
 -16   4   4        3.38        7.24      3.12 o 
 -14   4   4       83.86       81.43      4.01 o 
 -12   4   4      660.11      655.28      8.11 o 
 -10   4   4        3.58        3.88      1.42 o 
  -8   4   4      980.97     1125.67      9.02 o 
  -6   4   4        6.04        9.74      1.35 o 
  -4   4   4      236.82      192.95      2.89 o 
  -2   4   4     2061.07     1961.90     12.78 o 
   0   4   4     1227.24     1306.05      8.58 o 
   2   4   4     2319.04     2352.12     14.49 o 
   4   4   4     2416.03     2546.34     14.81 o 
   6   4   4        9.91       13.99      1.22 o 
   8   4   4      272.68      285.21      3.08 o 
  10   4   4     1027.85     1099.61     10.58 o 
  12   4   4      732.03      686.08      8.66 o 
  14   4   4      114.96       95.74      4.03 o 
  16   4   4       24.01       25.04      3.34 o 
  18   4   4       44.69       47.58      3.93 o 
  20   4   4      309.67      320.79      5.91 o 
  22   4   4      233.66      212.39      6.78 o 
 -23   5   4      239.51      241.67      8.99 o 
 -21   5   4      172.14      162.87      5.62 o 
 -19   5   4      235.02      233.73      7.40 o 
 -17   5   4      308.68      281.84      7.27 o 
 -15   5   4      449.71      449.84      8.67 o 
 -13   5   4      154.61      149.98      4.41 o 
 -11   5   4      295.60      251.83      4.94 o 
  -9   5   4      465.44      478.70      4.99 o 
  -7   5   4     3151.57     3315.14     26.72 o 
  -5   5   4       30.93       45.11      1.90 o 
  -3   5   4      935.50      963.22      7.16 o 
  -1   5   4     2203.44     2203.22     14.26 o 
   1   5   4      559.78      521.26      4.28 o 
   3   5   4     1048.90     1009.41      7.44 o 
   5   5   4       39.41       49.36      1.75 o 
   7   5   4      724.58      811.89      6.12 o 
   9   5   4        2.25        9.95      1.95 o 
  11   5   4      285.54      284.13      5.56 o 
  13   5   4      157.01      175.43      4.57 o 
  15   5   4       27.98       29.25      3.18 o 
  17   5   4       14.11       13.36      3.44 o 
  19   5   4       24.19       29.43      3.16 o 
  21   5   4       28.95       30.59      3.79 o 
 -22   6   4      643.31      689.48      9.82 o 
 -20   6   4       66.27       93.58      5.07 o 
 -18   6   4     1949.14     1775.95     24.51 o 
 -16   6   4      462.66      495.31     11.22 o 
 -14   6   4        0.17        2.73      2.37 o 
 -12   6   4        4.74       27.21      9.03 o 
 -10   6   4      270.18      235.67      5.39 o 
  -8   6   4       45.78       54.54      4.41 o 
  -6   6   4      403.47      410.41      5.39 o 
  -4   6   4      489.90      522.55      4.88 o 
  -2   6   4      760.47      767.85      6.64 o 
   0   6   4     3896.32     4359.18     28.78 o 
   2   6   4     2415.44     2574.96     17.51 o 
   4   6   4      190.17      161.43      2.99 o 
   6   6   4       44.88       67.41      3.40 o 
   8   6   4     1577.20     1558.23     19.70 o 
  10   6   4      308.55      289.84      6.27 o 
  12   6   4      851.19      850.72     12.38 o 
  14   6   4      538.48      556.46      9.14 o 
  16   6   4       28.16       27.71      3.35 o 
  18   6   4      142.10      146.10      5.34 o 
  20   6   4        1.28        2.31      2.45 o 
 -21   7   4      248.10      241.44      6.15 o 
 -19   7   4      712.84      747.08     12.20 o 
 -17   7   4        7.37        3.80      2.30 o 
 -15   7   4     1673.29     1620.58     19.36 o 
 -13   7   4     5223.75     5288.42     55.89 o 
 -11   7   4      439.44      422.05      7.67 o 
  -9   7   4     4325.07     4184.19     46.11 o 
  -7   7   4     5957.14     5809.03     59.43 o 
  -5   7   4      488.82      460.21      6.80 o 
  -3   7   4      540.54      551.83      6.77 o 
  -1   7   4      389.27      357.15      7.06 o 
   1   7   4      691.02      601.89      8.48 o 
   3   7   4      249.35      191.32      4.84 o 
   5   7   4      195.65      179.07      4.92 o 
   7   7   4      207.33      204.48      5.37 o 
   9   7   4      331.89      312.13      7.69 o 
  11   7   4     4345.04     4293.27     57.01 o 
  13   7   4      390.91      382.84      9.20 o 
  15   7   4      608.57      561.18     17.08 o 
  17   7   4       21.24       20.43      2.56 o 
  19   7   4       98.37      120.97      4.72 o 
 -20   8   4       88.21      104.46      6.39 o 
 -18   8   4        2.83        6.22      2.47 o 
 -16   8   4        0.00        0.70      1.82 o 
 -14   8   4      142.37      148.42      4.48 o 
 -12   8   4     1759.32     1723.85     20.09 o 
 -10   8   4      790.03      786.85     11.35 o 
  -8   8   4     6150.71     6107.41     70.62 o 
  -6   8   4      949.24      942.56     14.10 o 
  -4   8   4      924.90      859.19     19.36 o 
  -2   8   4      128.16      137.09      5.60 o 
   0   8   4     2379.74     2346.88     29.14 o 
   2   8   4      583.72      579.78     11.48 o 
   4   8   4      683.95      633.62     11.67 o 
   6   8   4        0.76        1.27      2.44 o 
   8   8   4      214.09      217.11      6.77 o 
  10   8   4     1504.81     1549.41     22.48 o 
  12   8   4      332.04      316.78      7.80 o 
  14   8   4       83.59       73.01      4.46 o 
  16   8   4       31.69       41.46      4.11 o 
  18   8   4        6.54        3.05      2.76 o 
 -17   9   4       27.19       48.04      5.07 o 
 -15   9   4        3.74        2.29      1.82 o 
 -13   9   4        0.23       -0.32      1.61 o 
 -11   9   4     1117.49     1123.39     14.89 o 
  -9   9   4     1434.28     1417.73     18.07 o 
  -7   9   4       59.17       77.89      8.22 o 
  -5   9   4     2534.95     2509.30     32.33 o 
  -3   9   4     2602.55     2510.18     34.55 o 
  -1   9   4      136.67      146.71      6.96 o 
   1   9   4     2539.35     2387.82     33.46 o 
   3   9   4     6708.27     6650.09     96.05 o 
   5   9   4       97.03      101.17      6.09 o 
   7   9   4      652.84      643.57     11.45 o 
   9   9   4     1086.25     1122.11     17.50 o 
  11   9   4      142.77      136.43      5.44 o 
  13   9   4       84.21       85.23      3.97 o 
  15   9   4      180.41      183.21      6.39 o 
 -14  10   4      162.99      178.16      5.37 o 
 -12  10   4       20.27       26.92      2.47 o 
 -10  10   4        2.01        1.64      2.16 o 
  -8  10   4       47.00       39.78      4.31 o 
  -6  10   4       56.10       75.20      9.42 o 
  -4  10   4       16.46       24.87      4.44 o 
  -2  10   4       79.94       90.38      4.74 o 
   0  10   4       22.06       20.29      4.43 o 
   2  10   4      242.85      200.71      6.67 o 
   4  10   4     1514.21     1490.05     24.97 o 
   6  10   4      520.63      497.76     10.21 o 
   8  10   4      180.04      171.09      5.06 o 
  10  10   4     1111.88     1115.77     16.96 o 
  12  10   4      371.17      356.89      7.28 o 
 -11  11   4      184.52      210.53      6.50 o 
  -9  11   4      525.20      593.60      8.93 o 
  -7  11   4        2.23        1.34      2.33 o 
  -5  11   4      350.03      383.24      8.63 o 
  -3  11   4       82.65       95.64      4.86 o 
  -1  11   4        0.17        3.75      2.73 o 
   1  11   4        0.70        5.56      2.61 o 
   3  11   4      117.05      144.97      5.85 o 
   5  11   4       85.14      111.96      5.66 o 
   7  11   4        5.14        4.72      2.61 o 
   9  11   4      353.10      501.64     10.94 o 
  -4  12   4       37.94       45.36      4.71 o 
  -2  12   4        3.89       16.09      8.50 o 
   0  12   4        2.42        0.73      1.98 o 
   2  12   4        2.36        2.63      5.31 o 
 -27   1   5      217.99      217.14      8.60 o 
 -25   1   5       16.52       13.15      4.45 o 
 -23   1   5      383.73      351.30      9.32 o 
 -21   1   5       95.63       81.86      5.55 o 
 -19   1   5     3519.21     3567.36     48.17 o 
 -17   1   5     1099.87     1046.93     16.01 o 
 -15   1   5      157.08      140.48      4.59 o 
 -13   1   5      145.41      148.07      3.03 o 
 -11   1   5      701.64      691.08      4.70 o 
  -9   1   5      189.49      162.13      1.64 o 
  -7   1   5       41.82       44.59      1.10 o 
  -5   1   5      967.38      903.07      5.40 o 
  -3   1   5        0.02        3.55      0.58 o 
  -1   1   5        8.07        5.12      0.59 o 
   1   1   5    34334.72    35277.08    272.41 o 
   3   1   5      529.57      565.64      4.48 o 
   5   1   5     3668.12     3732.51     23.20 o 
   7   1   5      272.95      293.96      2.51 o 
   9   1   5     3334.17     3473.17     21.71 o 
  11   1   5      751.12      687.79      5.40 o 
  13   1   5      420.19      345.86      5.62 o 
  15   1   5      641.00      728.87     12.29 o 
  17   1   5      111.14      119.44      6.17 o 
  19   1   5      963.75      999.78     18.13 o 
  21   1   5     1391.63     1539.63     22.15 o 
  23   1   5      196.77      212.49      6.37 o 
 -26   2   5        5.57        2.54      3.13 o 
 -24   2   5      100.49      116.09     10.11 o 
 -22   2   5     1041.28     1037.16     19.46 o 
 -20   2   5      873.72      857.67     15.90 o 
 -18   2   5      218.83      201.54     10.42 o 
 -16   2   5      442.09      448.15      9.29 o 
 -14   2   5     3238.01     3377.65     40.37 o 
 -12   2   5     1426.65     1406.23     10.82 o 
 -10   2   5     7069.86     7591.29     52.31 o 
  -8   2   5    11225.91    11924.86     76.01 o 
  -6   2   5      130.41      115.11      1.89 o 
  -4   2   5     2510.20     2664.67     14.50 o 
  -2   2   5      766.61      905.31      5.20 o 
   0   2   5      691.06      711.47      5.21 o 
   2   2   5      164.72      159.27      2.95 o 
   4   2   5       21.93       19.93      1.48 o 
   6   2   5       86.76      110.00      2.23 o 
   8   2   5        0.21        3.00      1.14 o 
  10   2   5      591.51      550.38      5.23 o 
  12   2   5      520.87      501.49      7.40 o 
  14   2   5      580.94      545.05      9.06 o 
  16   2   5      196.98      208.31      6.15 o 
  18   2   5      364.64      329.45      7.85 o 
  20   2   5      162.14      163.05      6.55 o 
  22   2   5        9.15       13.28      3.44 o 
  24   2   5        4.23        4.17      3.53 o 
 -25   3   5       86.26      118.61      5.56 o 
 -23   3   5        0.28        1.39      3.64 o 
 -21   3   5        0.33        1.55      4.14 o 
 -19   3   5      223.85      190.31     11.35 o 
 -17   3   5       13.25       15.61      2.96 o 
 -15   3   5       57.88       52.67      3.85 o 
 -13   3   5       21.21       21.79      2.30 o 
 -11   3   5      683.22      668.99      6.72 o 
  -9   3   5     1204.57     1416.58     11.88 o 
  -7   3   5     3117.64     3274.82     20.12 o 
  -5   3   5     6162.61     6696.26     51.24 o 
  -3   3   5      212.18      187.10      3.42 o 
  -1   3   5      603.44      748.87      4.87 o 
   1   3   5    10748.57    10927.14     72.15 o 
   3   3   5        3.85        7.35      1.17 o 
   5   3   5      161.36      169.28      2.43 o 
   7   3   5        2.71       10.49      1.18 o 
   9   3   5      486.20      533.04      5.10 o 
  11   3   5     3666.31     3753.99     38.99 o 
  13   3   5        0.05       10.92      2.78 o 
  15   3   5      106.74       94.36      4.31 o 
  17   3   5        1.85        2.01      2.60 o 
  19   3   5       14.44       17.79      3.76 o 
  21   3   5      120.88      124.00      5.19 o 
  23   3   5      122.13      125.96      6.78 o 
 -24   4   5      216.08      219.40      8.48 o 
 -22   4   5        2.24        5.17      4.39 o 
 -20   4   5        0.65        2.08      3.32 o 
 -18   4   5       47.94       36.13      3.95 o 
 -16   4   5        0.06        0.84      2.31 o 
 -14   4   5       23.49       24.87      3.05 o 
 -12   4   5      618.44      612.39      7.43 o 
 -10   4   5      205.65      189.42      3.54 o 
  -8   4   5      241.72      278.90      3.61 o 
  -6   4   5     1042.37     1010.74      7.92 o 
  -4   4   5     1785.98     1933.91     12.81 o 
  -2   4   5     1604.34     1610.02     10.07 o 
   0   4   5      272.49      270.23      3.02 o 
   2   4   5     3529.44     3825.33     24.52 o 
   4   4   5     1799.74     1875.64     12.18 o 
   6   4   5      496.43      507.56      4.24 o 
   8   4   5      616.85      680.77      5.93 o 
  10   4   5      555.69      562.83      8.12 o 
  12   4   5      125.68      133.30      4.48 o 
  14   4   5        2.73        5.35      2.72 o 
  16   4   5       40.72       34.67      3.70 o 
  18   4   5       34.83       23.45      3.13 o 
  20   4   5        4.14        1.37      2.10 o 
  22   4   5        3.15       11.53      4.94 o 
 -23   5   5      104.04      101.31      6.93 o 
 -21   5   5      266.10      257.95      8.91 o 
 -19   5   5     1323.77     1173.09     17.79 o 
 -17   5   5      717.58      680.19     11.00 o 
 -15   5   5      241.13      254.40      7.42 o 
 -13   5   5      355.26      317.14      6.26 o 
 -11   5   5      133.93      135.40      4.03 o 
  -9   5   5      409.08      354.97      4.78 o 
  -7   5   5      141.10      166.91      2.78 o 
  -5   5   5      720.31      701.63      8.43 o 
  -3   5   5       81.00       78.01      3.16 o 
  -1   5   5     1097.45     1164.15      9.16 o 
   1   5   5     7574.29     8026.33     61.10 o 
   3   5   5       10.76       14.86      1.37 o 
   5   5   5     2140.00     2008.71     14.67 o 
   7   5   5      664.20      682.76      7.46 o 
   9   5   5        6.70        7.00      2.32 o 
  11   5   5      779.60      775.83     10.64 o 
  13   5   5     1626.84     1621.52     18.77 o 
  15   5   5       49.29       48.28      3.36 o 
  17   5   5      490.91      497.75      8.40 o 
  19   5   5        5.60        7.23      2.26 o 
  21   5   5      106.35      108.50      4.98 o 
 -22   6   5       86.53       74.12      4.56 o 
 -20   6   5       91.28       94.01      5.26 o 
 -18   6   5     1320.70     1387.28     19.89 o 
 -16   6   5       66.81       61.40      4.97 o 
 -14   6   5      897.91      965.79     29.43 o 
 -12   6   5        5.59        4.55      3.26 o 
 -10   6   5     1364.16     1290.65     14.76 o 
  -8   6   5      345.07      306.66      5.43 o 
  -6   6   5     1751.91     1655.52     15.79 o 
  -4   6   5     1176.86     1093.35     11.86 o 
  -2   6   5       35.75       38.66      2.25 o 
   0   6   5      407.44      427.12      5.12 o 
   2   6   5      848.01      847.62      7.65 o 
   4   6   5     1280.93     1207.47     12.24 o 
   6   6   5      268.27      251.38      5.21 o 
   8   6   5     1040.58     1001.90     15.78 o 
  10   6   5        1.68        1.88      2.79 o 
  12   6   5      257.28      239.96      6.27 o 
  14   6   5      105.76      116.18      5.16 o 
  16   6   5        8.56        9.17      2.86 o 
  18   6   5      115.03      118.88      4.38 o 
  20   6   5      122.47      113.34      3.69 o 
 -21   7   5      391.76      398.81      9.35 o 
 -19   7   5      174.04      149.59      5.96 o 
 -17   7   5      141.21      149.56      5.60 o 
 -15   7   5     2670.35     2696.46     34.83 o 
 -13   7   5      923.48      964.36     14.72 o 
 -11   7   5     2104.01     2136.13     25.38 o 
  -9   7   5    16186.45    16432.16    194.49 o 
  -7   7   5     1909.90     1807.84     22.11 o 
  -5   7   5     1303.79     1256.41     32.77 o 
  -3   7   5     4217.77     4127.65     43.14 o 
  -1   7   5        3.53       25.83      9.72 o 
   1   7   5      338.94      328.27      7.34 o 
   3   7   5      318.61      318.49      7.53 o 
   5   7   5      328.70      320.47      5.84 o 
   7   7   5        3.41        6.39      2.55 o 
   9   7   5      548.10      533.60      9.67 o 
  11   7   5      560.10      565.20     11.68 o 
  13   7   5       22.57       32.86      4.53 o 
  15   7   5       19.03       18.59      3.67 o 
  17   7   5       56.89       68.26      3.15 o 
  19   7   5      186.70      190.53      6.78 o 
 -20   8   5        4.50        1.90      2.99 o 
 -18   8   5        4.47       10.53      3.36 o 
 -16   8   5      130.19      126.93      4.40 o 
 -14   8   5       63.80       47.06      5.70 o 
 -12   8   5        7.80        3.39      2.90 o 
 -10   8   5     1126.31     1154.48     15.25 o 
  -8   8   5      192.00      181.46      6.26 o 
  -6   8   5      626.10      612.16     11.32 o 
  -4   8   5      298.21      298.91      7.46 o 
  -2   8   5     1627.79     1665.43     20.40 o 
   0   8   5     2202.13     2081.32     26.19 o 
   2   8   5        7.52       14.38      3.89 o 
   4   8   5     2213.06     2130.34     26.71 o 
   6   8   5      738.73      701.12     26.99 o 
   8   8   5      172.70      170.09      6.44 o 
  10   8   5      862.59      869.34     14.83 o 
  12   8   5     1686.85     1781.37     23.91 o 
  14   8   5        2.67        3.23      2.50 o 
  16   8   5       94.44       91.53      4.01 o 
 -17   9   5       21.60       37.69      4.01 o 
 -15   9   5       54.78       70.55      5.68 o 
 -13   9   5       72.36       82.84     10.75 o 
 -11   9   5        9.54        6.87      3.21 o 
  -9   9   5      579.56      576.26     12.84 o 
  -7   9   5      407.79      362.52      8.38 o 
  -5   9   5      684.34      721.42     48.65 o 
  -3   9   5      124.53      129.05     11.68 o 
  -1   9   5      116.45      122.68     10.43 o 
   1   9   5      589.90      573.66     12.04 o 
   3   9   5      940.78      903.74     15.16 o 
   5   9   5      404.23      386.44      8.66 o 
   7   9   5     1839.18     1930.82     29.65 o 
   9   9   5       72.45       75.66      5.44 o 
  11   9   5      348.04      331.12      6.97 o 
  13   9   5      357.99      373.60      7.20 o 
  15   9   5       56.67       65.76      3.85 o 
 -14  10   5      276.94      305.11      7.45 o 
 -12  10   5        0.01        0.02      1.67 o 
 -10  10   5        0.04        7.49      5.10 o 
  -8  10   5      128.02      115.54      4.98 o 
  -6  10   5      314.46      319.73      6.81 o 
  -4  10   5      173.46      182.22      7.07 o 
  -2  10   5       72.48       81.70      4.42 o 
   0  10   5       11.03        4.59      3.16 o 
   2  10   5       24.78       35.37      6.14 o 
   4  10   5      218.78      234.91      7.52 o 
   6  10   5       35.22       30.65      4.66 o 
   8  10   5      215.35      235.56      6.06 o 
  10  10   5      217.23      220.91      5.50 o 
  12  10   5      110.28      124.44      5.39 o 
 -11  11   5       41.63       58.61      7.16 o 
  -9  11   5        5.54        2.33      2.98 o 
  -7  11   5        0.02        0.38      1.55 o 
  -5  11   5       41.76       41.76      3.91 o 
  -3  11   5        0.00        0.38      1.95 o 
  -1  11   5        2.79        0.99      2.72 o 
   1  11   5       61.91       33.10      3.64 o 
   3  11   5        1.96        6.15      2.67 o 
   5  11   5       77.35       57.16      4.23 o 
   7  11   5        0.08        2.60      2.28 o 
 -26   0   6      207.81      125.97    103.83 o 
 -24   0   6      224.38      225.35     22.36 o 
 -22   0   6      113.51      131.77     10.63 o 
 -20   0   6     3082.88     3178.48     64.75 o 
 -18   0   6     5216.16     5240.04    129.94 o 
 -16   0   6       40.49       43.62      4.65 o 
 -14   0   6      111.04      111.10      5.65 o 
 -12   0   6      423.45      430.12      7.45 o 
 -10   0   6        0.03        4.41      1.17 o 
  -8   0   6       87.33       81.90      3.30 o 
  -6   0   6     1314.32     1357.21     11.18 o 
  -4   0   6    15648.50    15431.35    139.34 o 
  -2   0   6     5291.02     5229.92     44.64 o 
   0   0   6      169.01      181.03      4.57 o 
   2   0   6     7864.64     8358.43     76.74 o 
   4   0   6      487.39      523.49      5.85 o 
   6   0   6      224.12      311.87      6.13 o 
   8   0   6     1100.21     1148.95     12.31 o 
  10   0   6       15.97       47.76      6.09 o 
  12   0   6     1444.95     1382.48     23.81 o 
  14   0   6      266.31      242.31      8.15 o 
  16   0   6      324.69      301.11     11.66 o 
  18   0   6        6.27        3.01      6.28 o 
  20   0   6     1351.31     1491.18     32.57 o 
  22   0   6        2.67        1.64      3.61 o 
 -25   1   6        2.97        1.75      3.37 o 
 -23   1   6       61.56       65.35      6.76 o 
 -21   1   6      550.53      577.01     12.32 o 
 -19   1   6      189.96      169.04      6.49 o 
 -17   1   6      133.09      140.80      5.49 o 
 -15   1   6      521.28      489.15      7.90 o 
 -13   1   6     1196.40     1153.16     13.26 o 
 -11   1   6     1092.94     1085.32      7.21 o 
  -9   1   6        0.11        3.06      0.69 o 
  -7   1   6     6227.83     6563.19     40.08 o 
  -5   1   6      877.64      804.28      5.25 o 
  -3   1   6    15818.21    16180.05    110.64 o 
  -1   1   6     8098.79     8439.18     56.96 o 
   1   1   6     4708.18     5123.16     33.27 o 
   3   1   6        0.80        9.60      1.24 o 
   5   1   6     1431.32     1547.65     10.00 o 
   7   1   6      135.45      144.32      2.06 o 
   9   1   6      222.28      283.04      3.10 o 
  11   1   6       90.42      112.70      3.41 o 
  13   1   6        1.58        5.52      2.63 o 
  15   1   6        1.83        4.77      3.39 o 
  17   1   6      118.35      126.08      5.87 o 
  19   1   6       60.08       51.56      5.84 o 
  21   1   6       37.97       38.90      4.89 o 
  23   1   6       59.93       46.81      4.43 o 
 -26   2   6       25.48       33.52      4.47 o 
 -24   2   6       93.65       93.26      5.97 o 
 -22   2   6       92.27      113.66      8.59 o 
 -20   2   6        3.08        4.30      3.67 o 
 -18   2   6      803.46      823.09     15.69 o 
 -16   2   6        6.13       10.80      3.94 o 
 -14   2   6      989.06     1059.81     16.35 o 
 -12   2   6       22.05       36.87      3.08 o 
 -10   2   6     2050.68     2263.26     15.39 o 
  -8   2   6     2929.98     3341.96     19.79 o 
  -6   2   6     1872.27     1964.23     11.38 o 
  -4   2   6      255.29      245.23      2.21 o 
  -2   2   6     2254.29     2362.40     13.90 o 
   0   2   6      180.93      168.47      2.11 o 
   2   2   6     1615.41     1610.47     10.71 o 
   4   2   6      238.21      244.14      2.84 o 
   6   2   6     1881.97     1857.90     11.87 o 
   8   2   6      339.10      304.83      3.23 o 
  10   2   6      771.32      732.80      7.34 o 
  12   2   6      196.31      241.37      5.88 o 
  14   2   6       81.75       78.80      6.38 o 
  16   2   6       99.95      101.14      5.58 o 
  18   2   6       87.50       81.74      5.44 o 
  20   2   6      307.69      318.45      7.77 o 
  22   2   6        0.41        1.07      2.84 o 
 -25   3   6       44.89       42.94      4.11 o 
 -23   3   6        9.35        8.83      3.99 o 
 -21   3   6      101.18      100.93     11.56 o 
 -19   3   6      710.51      690.90     15.01 o 
 -17   3   6        2.53        1.07      2.95 o 
 -15   3   6     1112.69     1081.65     17.69 o 
 -13   3   6     1461.31     1532.05     17.88 o 
 -11   3   6       11.97       21.49      2.26 o 
  -9   3   6     1310.70     1348.55     11.27 o 
  -7   3   6     2195.52     2368.00     15.40 o 
  -5   3   6     1357.25     1437.85      9.25 o 
  -3   3   6     4037.30     4243.64     25.98 o 
  -1   3   6     7871.97     8563.86     61.57 o 
   1   3   6      456.50      431.15      3.60 o 
   3   3   6     2212.46     2144.20     15.07 o 
   5   3   6     1949.81     2084.57     13.80 o 
   7   3   6        3.54        7.74      1.32 o 
   9   3   6      178.85      164.68      2.93 o 
  11   3   6      899.84      897.68     11.04 o 
  13   3   6      241.62      238.71      5.89 o 
  15   3   6      760.28      763.80     11.30 o 
  17   3   6      128.80      152.23     26.27 o 
  19   3   6       49.82       44.65      4.87 o 
  21   3   6       91.40       95.67      4.62 o 
 -24   4   6      340.51      335.48     10.35 o 
 -22   4   6       46.02       57.48      5.25 o 
 -20   4   6       15.70       11.34      4.68 o 
 -18   4   6      274.54      223.68      9.14 o 
 -16   4   6      323.52      376.35     10.63 o 
 -14   4   6       26.08       24.63      3.93 o 
 -12   4   6      336.14      343.70      6.64 o 
 -10   4   6      230.65      254.44      5.33 o 
  -8   4   6      650.05      637.00      6.99 o 
  -6   4   6      445.64      463.11      5.09 o 
  -4   4   6       63.54       78.44      2.00 o 
  -2   4   6     1907.99     1889.62     14.32 o 
   0   4   6      701.67      669.69      5.65 o 
   2   4   6      214.75      191.31      2.81 o 
   4   4   6      503.73      482.39      4.04 o 
   6   4   6      267.37      283.34      3.25 o 
   8   4   6     5042.59     5030.44     43.47 o 
  10   4   6        1.02        2.70      2.12 o 
  12   4   6     1293.37     1283.43     14.92 o 
  14   4   6      928.95      934.16     12.98 o 
  16   4   6      589.92      599.41      9.77 o 
  18   4   6      133.11      130.85      4.50 o 
  20   4   6      815.89      845.01     12.38 o 
  22   4   6      536.06      598.85     12.85 o 
 -23   5   6      192.24      212.03     15.68 o 
 -21   5   6       79.56       90.31      5.94 o 
 -19   5   6      113.35       93.43     10.13 o 
 -17   5   6      912.88      827.41     15.36 o 
 -15   5   6      290.56      330.62      8.21 o 
 -13   5   6       13.34       11.92      2.98 o 
 -11   5   6     1230.44     1137.79     14.46 o 
  -9   5   6       86.68       76.75      4.55 o 
  -7   5   6       12.49       29.54      3.82 o 
  -5   5   6      356.90      337.54      5.34 o 
  -3   5   6     2850.80     2983.44     22.48 o 
  -1   5   6     1005.49      886.02      7.31 o 
   1   5   6     4955.09     4873.78     37.68 o 
   3   5   6     2174.35     2195.20     16.22 o 
   5   5   6       23.70       25.95      1.93 o 
   7   5   6     1941.29     1829.94     19.34 o 
   9   5   6     2466.59     2392.06     25.98 o 
  11   5   6      433.04      408.57      7.60 o 
  13   5   6      394.88      386.18      6.96 o 
  15   5   6      339.92      337.97      5.95 o 
  17   5   6        3.10        4.70      1.96 o 
  19   5   6       14.75       17.12      2.69 o 
  21   5   6      204.55      211.65     11.67 o 
 -22   6   6       32.47       36.00      4.39 o 
 -20   6   6       26.36       33.25      4.09 o 
 -18   6   6       69.23       98.42      8.27 o 
 -16   6   6      151.80      145.21      6.43 o 
 -14   6   6     2611.76     2524.75     34.34 o 
 -12   6   6      421.58      433.38      8.98 o 
 -10   6   6        1.97        4.08      4.30 o 
  -8   6   6      821.78      776.73     11.98 o 
  -6   6   6     2117.99     2035.35     25.92 o 
  -4   6   6     1252.53     1255.24     13.52 o 
  -2   6   6     3253.80     3151.77     31.47 o 
   0   6   6     2541.38     2468.53     22.42 o 
   2   6   6       17.02       23.51      2.69 o 
   4   6   6      829.17      707.89     10.63 o 
   6   6   6      591.87      554.45      8.24 o 
   8   6   6      660.19      635.77     10.11 o 
  10   6   6     1201.90     1240.25     16.96 o 
  12   6   6       43.56       44.09      4.07 o 
  14   6   6      116.73      109.64      4.42 o 
  16   6   6        0.73        2.31      2.10 o 
  18   6   6       24.26       20.33      3.83 o 
  20   6   6      239.93      309.76     49.93 o 
 -21   7   6       31.75       16.34      3.58 o 
 -19   7   6        8.63        4.98      3.08 o 
 -17   7   6      734.12      785.30     13.38 o 
 -15   7   6      125.60      114.83      4.75 o 
 -13   7   6      111.53      124.90      5.49 o 
 -11   7   6        0.33       15.62      4.84 o 
  -9   7   6     2827.62     2793.83     38.34 o 
  -7   7   6     2928.48     2993.36     55.54 o 
  -5   7   6      366.77      377.33      7.78 o 
  -3   7   6        2.24        7.55      2.19 o 
  -1   7   6      636.23      613.08      9.43 o 
   1   7   6      152.33      164.59      4.61 o 
   3   7   6       20.59       32.64      3.25 o 
   5   7   6        5.23        9.79      3.04 o 
   7   7   6        7.49       12.80      3.29 o 
   9   7   6      759.59      756.02     11.76 o 
  11   7   6      474.87      527.67      9.00 o 
  13   7   6      123.50      121.19      5.46 o 
  15   7   6        0.52        4.24      2.58 o 
  17   7   6      154.45      170.80      5.21 o 
 -20   8   6      197.21      192.58      9.68 o 
 -18   8   6      216.73      221.66      6.24 o 
 -16   8   6        1.26        1.35      2.53 o 
 -14   8   6      228.78      264.16      7.40 o 
 -12   8   6      163.51      153.93      6.45 o 
 -10   8   6      160.74      198.25     16.25 o 
  -8   8   6       64.95       51.96      4.79 o 
  -6   8   6       39.04       48.56      4.71 o 
  -4   8   6      578.33      573.30     10.52 o 
  -2   8   6     1223.90     1139.99     16.69 o 
   0   8   6      881.10      876.08     15.10 o 
   2   8   6     2985.45     2956.80     36.37 o 
   4   8   6     1836.66     1749.84     25.65 o 
   6   8   6        0.10        1.47      2.35 o 
   8   8   6      287.84      296.51      9.14 o 
  10   8   6     3551.34     3620.89     48.50 o 
  12   8   6     1563.68     1537.94     20.56 o 
  14   8   6       24.96       14.05      2.95 o 
  16   8   6      221.37      180.67      9.85 o 
 -17   9   6      158.98      221.20     14.33 o 
 -15   9   6       14.07        9.35      2.79 o 
 -13   9   6       32.12       30.92      3.83 o 
 -11   9   6        6.38        9.58      3.98 o 
  -9   9   6      247.83      262.45      7.82 o 
  -7   9   6      297.32      330.48     11.91 o 
  -5   9   6      199.85      179.98      7.24 o 
  -3   9   6        5.37        9.18      3.27 o 
  -1   9   6      111.21      111.10      7.93 o 
   1   9   6      227.41      216.09      6.82 o 
   3   9   6      121.92      123.96      6.63 o 
   5   9   6      133.10      169.93     27.40 o 
   7   9   6      268.96      267.61      7.35 o 
   9   9   6       12.68       11.07      3.62 o 
  11   9   6        0.03       -0.18      1.66 o 
  13   9   6        1.45        6.44      3.45 o 
 -14  10   6      146.93      212.28      7.18 o 
 -12  10   6       27.48       40.09      4.61 o 
 -10  10   6       12.01       12.32      3.95 o 
  -8  10   6        0.71       15.23      5.01 o 
  -6  10   6      118.39      117.22      5.05 o 
  -4  10   6       13.70        9.93      3.41 o 
  -2  10   6       51.24       50.29      4.53 o 
   0  10   6      181.78      167.80      5.34 o 
   2  10   6       51.14       29.80      3.72 o 
   4  10   6       79.54       86.28      4.65 o 
   6  10   6        9.46        8.15      3.37 o 
   8  10   6       10.90       14.20      3.28 o 
  10  10   6       67.38       82.28      4.09 o 
  -9  11   6      457.79      548.73     12.90 o 
  -7  11   6       63.02       90.01      5.96 o 
  -5  11   6        0.44        2.20      3.69 o 
  -3  11   6       18.55       12.12      4.29 o 
  -1  11   6       48.22       56.74      5.01 o 
   1  11   6      124.12      112.18      4.26 o 
   3  11   6       83.57       85.48      4.56 o 
   5  11   6      125.00      139.23      5.84 o 
   7  11   6      160.41      215.51      8.50 o 
 -25   1   7      145.59      160.42      9.53 o 
 -23   1   7      125.91      125.70      7.69 o 
 -21   1   7      567.84      581.95     13.64 o 
 -19   1   7      200.22      185.22      9.88 o 
 -17   1   7      902.64      862.68     16.47 o 
 -15   1   7      977.29      928.85     13.88 o 
 -13   1   7      973.74     1003.37     12.93 o 
 -11   1   7       67.52       86.03      2.56 o 
  -9   1   7      300.25      268.30      3.76 o 
  -7   1   7      121.27      142.45      1.76 o 
  -5   1   7     3078.10     3098.39     18.37 o 
  -3   1   7       43.87       30.53      0.80 o 
  -1   1   7      871.58      975.02      6.97 o 
   1   1   7    21666.52    23264.06    182.05 o 
   3   1   7     4812.21     4960.95     33.60 o 
   5   1   7      671.12      664.05      5.40 o 
   7   1   7     3224.05     3485.35     24.35 o 
   9   1   7      902.80      889.50      8.46 o 
  11   1   7       46.35       52.07      3.63 o 
  13   1   7      708.40      713.21     11.39 o 
  15   1   7     1581.57     1564.06     21.13 o 
  17   1   7      450.53      405.29      8.80 o 
  19   1   7        0.56       -0.48      3.37 o 
  21   1   7      305.23      317.83      7.63 o 
 -26   2   7        0.08       -0.13      2.60 o 
 -24   2   7        8.68        4.80      2.96 o 
 -22   2   7        3.52       22.32     11.97 o 
 -20   2   7        9.23       16.97      5.31 o 
 -18   2   7      150.17      142.86      7.50 o 
 -16   2   7      373.78      347.93      8.61 o 
 -14   2   7      380.96      379.30      8.33 o 
 -12   2   7      177.28      185.58      5.30 o 
 -10   2   7     2055.89     2092.11     24.10 o 
  -8   2   7     1752.65     1803.94     14.62 o 
  -6   2   7     1983.37     2346.58     14.87 o 
  -4   2   7      384.96      342.53      3.44 o 
  -2   2   7      226.95      184.73      2.26 o 
   0   2   7     5804.17     6602.57     43.79 o 
   2   2   7     1760.19     1824.07     11.96 o 
   4   2   7     5086.62     5371.20     35.13 o 
   6   2   7     2040.04     2121.02     13.89 o 
   8   2   7        3.98        5.51      1.24 o 
  10   2   7      289.19      281.98      5.55 o 
  12   2   7        1.80        3.94      3.10 o 
  14   2   7       48.34       53.43      5.06 o 
  16   2   7        5.20       11.11      3.46 o 
  18   2   7        6.47       12.29      3.18 o 
  20   2   7        5.46        8.97      4.06 o 
  22   2   7       38.24       40.57      3.63 o 
 -25   3   7      130.54      175.22      7.57 o 
 -23   3   7       34.43       32.22      4.29 o 
 -21   3   7      237.11      222.85      9.09 o 
 -19   3   7      503.72      511.07     11.56 o 
 -17   3   7      314.83      300.19      8.19 o 
 -15   3   7      398.02      383.01     10.20 o 
 -13   3   7      277.71      346.71     13.11 o 
 -11   3   7       86.38      101.58      3.76 o 
  -9   3   7     9744.48    10581.86    100.30 o 
  -7   3   7     2276.53     2359.33     18.27 o 
  -5   3   7      267.03      230.47      3.93 o 
  -3   3   7      232.78      248.09      5.04 o 
  -1   3   7       17.55       23.83      2.07 o 
   1   3   7      932.57      926.49      9.44 o 
   3   3   7     3295.10     3345.56     20.85 o 
   5   3   7      157.97      178.83      2.52 o 
   7   3   7     1105.60     1082.41      8.25 o 
   9   3   7      455.10      488.80      6.61 o 
  11   3   7     3327.65     3295.61     36.70 o 
  13   3   7       53.17       57.83      4.57 o 
  15   3   7      200.22      207.23      7.18 o 
  17   3   7      797.82      805.91     13.27 o 
  19   3   7       10.93        7.54      3.23 o 
  21   3   7        0.17        0.78      2.34 o 
 -24   4   7       10.45        6.12      3.51 o 
 -22   4   7        3.42        3.69      3.44 o 
 -20   4   7        3.19        5.53      3.38 o 
 -18   4   7       24.95       42.44      4.71 o 
 -16   4   7      259.79      251.88      8.73 o 
 -14   4   7       37.70       28.95      5.53 o 
 -12   4   7      660.84      699.37     10.61 o 
 -10   4   7      726.17      709.14     11.23 o 
  -8   4   7        3.23        7.10      3.05 o 
  -6   4   7     1360.68     1322.36     12.73 o 
  -4   4   7      155.29      188.79      3.76 o 
  -2   4   7     1523.79     1464.76     11.81 o 
   0   4   7      335.50      365.57      4.87 o 
   2   4   7     1078.01     1119.55      9.66 o 
   4   4   7      108.45      109.11      2.40 o 
   6   4   7      157.88      125.05      2.30 o 
   8   4   7       37.09       43.86      2.36 o 
  10   4   7      405.64      369.95      6.67 o 
  12   4   7      438.71      440.87      8.49 o 
  14   4   7      291.58      276.81      7.01 o 
  16   4   7      157.96      174.42      6.58 o 
  18   4   7       71.23       63.87      4.83 o 
  20   4   7      531.03      561.63      9.14 o 
 -23   5   7       30.95       25.21      4.33 o 
 -21   5   7      350.34      386.88      8.67 o 
 -19   5   7      228.38      181.45      8.78 o 
 -17   5   7      541.79      471.80     11.88 o 
 -15   5   7      119.47      141.22      6.75 o 
 -13   5   7       84.62       96.91      8.50 o 
 -11   5   7       21.66       28.54      5.18 o 
  -9   5   7      171.08      164.50      6.63 o 
  -7   5   7      420.13      407.80     10.26 o 
  -5   5   7     1655.35     1611.51     20.05 o 
  -3   5   7     1369.64     1276.21     13.93 o 
  -1   5   7     1652.62     1502.89     15.81 o 
   1   5   7        0.63        8.58      2.18 o 
   3   5   7     2855.03     2671.93     25.96 o 
   5   5   7     1063.37     1004.71     12.25 o 
   7   5   7      177.93      143.66      4.10 o 
   9   5   7       21.65       35.45      3.20 o 
  11   5   7     1013.93     1001.94     12.57 o 
  13   5   7      242.33      248.52      6.05 o 
  15   5   7      496.96      468.38      7.30 o 
  17   5   7      219.64      233.53      5.82 o 
  19   5   7       49.59       62.15      3.47 o 
 -22   6   7       14.21       10.21      4.09 o 
 -20   6   7      387.65      373.94      8.39 o 
 -18   6   7      448.86      417.40      8.74 o 
 -16   6   7        5.13       18.99      6.82 o 
 -14   6   7      312.13      336.29     10.87 o 
 -12   6   7      761.16      742.77     14.36 o 
 -10   6   7      238.28      237.75      8.69 o 
  -8   6   7     1433.14     1354.33     24.34 o 
  -6   6   7      593.68      622.16     12.49 o 
  -4   6   7      420.76      373.14      7.17 o 
  -2   6   7      909.79      881.88     12.43 o 
   0   6   7        0.98        2.91      2.17 o 
   2   6   7     1517.72     1396.84     15.71 o 
   4   6   7      786.91      739.71     13.25 o 
   6   6   7        8.88       12.47      2.83 o 
   8   6   7      440.20      423.42      7.14 o 
  10   6   7     3474.02     3488.60     42.41 o 
  12   6   7      141.21      138.95      4.78 o 
  14   6   7      434.46      405.05      8.03 o 
  16   6   7      587.48      609.61     10.13 o 
  18   6   7        6.66        4.00      2.38 o 
 -21   7   7       10.68        6.72      3.96 o 
 -19   7   7       37.46       40.15      4.50 o 
 -17   7   7       80.21       79.95      5.14 o 
 -15   7   7      237.24      258.49      8.21 o 
 -13   7   7       12.12       12.44      4.12 o 
 -11   7   7     1576.39     1557.73     32.83 o 
  -9   7   7      418.48      430.63     48.41 o 
  -7   7   7     2077.54     2134.99     90.40 o 
  -5   7   7     4947.25     4992.40     59.83 o 
  -3   7   7       93.11       68.44      4.17 o 
  -1   7   7     1192.20     1130.35     15.88 o 
   1   7   7     1510.69     1452.61     19.60 o 
   3   7   7       31.42       47.68      3.69 o 
   5   7   7     1489.34     1404.92     24.09 o 
   7   7   7       32.75       36.19      3.96 o 
   9   7   7        1.09        2.37      2.64 o 
  11   7   7      445.40      464.81      8.35 o 
  13   7   7      287.38      277.24      6.34 o 
  15   7   7      195.32      186.73      5.82 o 
  17   7   7        5.50        1.65      2.54 o 
 -18   8   7       21.96       10.41      4.38 o 
 -16   8   7       48.81       41.57     10.52 o 
 -14   8   7      624.53      684.60     13.31 o 
 -12   8   7      251.78      274.81      8.94 o 
 -10   8   7      190.24      253.21     36.00 o 
  -8   8   7        4.30       24.23      8.89 o 
  -6   8   7      189.75      209.85      8.23 o 
  -4   8   7       87.59       83.08      5.70 o 
  -2   8   7       61.89       63.53      7.81 o 
   0   8   7       40.79       58.80      7.04 o 
   2   8   7      248.73      257.34      7.80 o 
   4   8   7      240.88      238.08      6.71 o 
   6   8   7      105.00      109.00      4.62 o 
   8   8   7      478.72      488.08      8.95 o 
  10   8   7       60.57       58.23      4.48 o 
  12   8   7      338.20      336.20      7.12 o 
  14   8   7      251.39      239.25      5.50 o 
 -17   9   7      185.26      203.84      8.77 o 
 -15   9   7      626.72      717.52     12.52 o 
 -13   9   7       73.05       73.60      5.70 o 
 -11   9   7      228.15      248.13      6.90 o 
  -9   9   7       58.61       61.26      6.00 o 
  -7   9   7       33.25       43.33      5.22 o 
  -5   9   7        7.05        9.32      3.56 o 
  -3   9   7       50.45       48.36      4.74 o 
  -1   9   7       71.34       82.19      5.07 o 
   1   9   7      580.43      609.85     29.93 o 
   3   9   7        9.32       10.46      3.05 o 
   5   9   7       95.96       93.93      6.42 o 
   7   9   7      115.61      144.41      5.29 o 
   9   9   7       70.02       71.95      4.11 o 
  11   9   7       40.21       43.16      3.40 o 
  13   9   7      164.79      172.52      6.28 o 
 -14  10   7       18.20       10.48     13.35 o 
 -12  10   7      272.79      318.13      9.53 o 
 -10  10   7       73.97       65.69      5.49 o 
  -8  10   7       83.73       83.77      5.17 o 
  -6  10   7       17.02       15.37      3.55 o 
  -4  10   7        0.23        0.23      2.12 o 
  -2  10   7      285.60      286.64      7.53 o 
   0  10   7       32.00       76.98     18.89 o 
   2  10   7      767.05      778.97     15.64 o 
   4  10   7       11.57       11.26      4.02 o 
   6  10   7        7.72       23.35      3.11 o 
   8  10   7       54.78       73.15      4.57 o 
  10  10   7       24.24       23.12      5.28 o 
  -7  11   7       14.18       34.84     15.71 o 
  -5  11   7        1.35        2.81      4.04 o 
  -3  11   7      212.81      268.72     10.77 o 
  -1  11   7      151.14      190.79      7.23 o 
   1  11   7        7.48       32.86     19.12 o 
   3  11   7      147.40      157.16      6.64 o 
   5  11   7       97.37      110.41      7.01 o 
 -26   0   8        2.15        3.00      4.86 o 
 -24   0   8        3.15        1.78      6.49 o 
 -22   0   8      118.64      116.20      7.45 o 
 -20   0   8      235.43      272.84     11.67 o 
 -18   0   8     3699.72     3576.78     88.65 o 
 -16   0   8     1344.60     1406.59     29.20 o 
 -14   0   8       16.93       18.26      5.65 o 
 -12   0   8        5.11        6.14      2.56 o 
 -10   0   8      110.54       91.18      4.62 o 
  -8   0   8     1278.63     1271.93     11.17 o 
  -6   0   8     7013.83     7304.00     67.97 o 
  -4   0   8     1765.50     1598.35     14.34 o 
  -2   0   8    31131.07    31942.70    369.37 o 
   0   0   8     1966.16     2109.60     24.64 o 
   2   0   8    12779.82    13194.49    164.25 o 
   4   0   8     5766.80     5856.21     64.72 o 
   6   0   8     2715.86     2901.66     30.06 o 
   8   0   8       92.70      142.35     16.85 o 
  10   0   8      454.77      433.61     12.58 o 
  12   0   8      690.61      688.12     15.01 o 
  14   0   8      381.20      459.33     50.24 o 
  16   0   8      228.17      209.39     15.82 o 
  18   0   8       18.80       14.58      4.96 o 
  20   0   8     1430.40     1542.96     28.48 o 
 -25   1   8       28.22       24.27      7.68 o 
 -23   1   8       38.95       42.62      5.28 o 
 -21   1   8      152.02      154.11      8.55 o 
 -19   1   8       51.62       43.67      9.01 o 
 -17   1   8      204.95      198.67      8.44 o 
 -15   1   8       73.76       79.99      3.84 o 
 -13   1   8      280.34      291.28      8.93 o 
 -11   1   8      402.73      386.16      5.45 o 
  -9   1   8        1.89        5.09      1.64 o 
  -7   1   8     2453.39     2459.74     15.97 o 
  -5   1   8      523.46      453.83      3.55 o 
  -3   1   8     4956.82     4917.80     33.83 o 
  -1   1   8      428.33      445.76      4.30 o 
   1   1   8       58.81       88.85      2.43 o 
   3   1   8      260.70      276.68      4.78 o 
   5   1   8       51.02       40.87      2.06 o 
   7   1   8      193.68      186.70      3.67 o 
   9   1   8     1168.54     1181.59     14.21 o 
  11   1   8      848.01      865.59     11.81 o 
  13   1   8      149.75      168.17      5.53 o 
  15   1   8      151.18      151.14      5.64 o 
  17   1   8        0.62        1.81      2.69 o 
  19   1   8        0.00        0.25      2.06 o 
  21   1   8       14.92       16.42      6.33 o 
 -24   2   8       54.37       49.61      5.40 o 
 -22   2   8        6.83        4.76      3.77 o 
 -20   2   8      254.39      273.09      8.74 o 
 -18   2   8      314.73      289.24      9.25 o 
 -16   2   8      161.19      143.37      6.88 o 
 -14   2   8       44.49       39.04      3.93 o 
 -12   2   8      728.47      704.34     10.62 o 
 -10   2   8      499.69      497.34      7.22 o 
  -8   2   8     1284.88     1343.89     38.99 o 
  -6   2   8      318.98      360.75      3.66 o 
  -4   2   8     2213.08     2355.81     16.72 o 
  -2   2   8      177.85      207.74      3.20 o 
   0   2   8      419.92      448.19      4.65 o 
   2   2   8      396.00      322.35      3.58 o 
   4   2   8      400.79      433.86      5.00 o 
   6   2   8      143.12      156.97      4.53 o 
   8   2   8       44.80       31.29      2.48 o 
  10   2   8      899.10      925.51     12.51 o 
  12   2   8        4.04        5.28      2.88 o 
  14   2   8      882.82      842.78     13.19 o 
  16   2   8      101.71      112.47      4.98 o 
  18   2   8       56.20       51.49      4.41 o 
  20   2   8        3.51        3.14      2.77 o 
 -25   3   8       75.42       68.19      5.40 o 
 -23   3   8       39.53       43.59      4.05 o 
 -21   3   8      520.37      518.10     10.65 o 
 -19   3   8       27.86       34.18      5.46 o 
 -17   3   8      300.80      293.39      7.43 o 
 -15   3   8        6.62        5.52      2.93 o 
 -13   3   8      120.67      102.18      4.06 o 
 -11   3   8      156.82      156.92      4.72 o 
  -9   3   8      783.84      864.13     24.08 o 
  -7   3   8     1676.63     1620.74     18.27 o 
  -5   3   8     1061.63     1159.88     12.53 o 
  -3   3   8     1774.28     1875.46     17.83 o 
  -1   3   8        1.68        2.60      1.53 o 
   1   3   8      334.78      263.68      3.73 o 
   3   3   8     2118.38     2280.41     17.09 o 
   5   3   8      480.34      476.16      5.40 o 
   7   3   8        2.42        6.84      1.82 o 
   9   3   8      638.22      672.14      9.71 o 
  11   3   8       68.50       81.96      5.05 o 
  13   3   8       42.89       44.87      6.12 o 
  15   3   8       19.51       18.83      4.04 o 
  17   3   8      243.23      239.96      6.36 o 
  19   3   8       36.53       27.00      3.71 o 
 -24   4   8       53.08       56.58      4.80 o 
 -22   4   8        0.01        1.24      2.68 o 
 -20   4   8       45.75       26.56      4.59 o 
 -18   4   8      968.21      889.29     14.34 o 
 -16   4   8       89.19       80.68      5.00 o 
 -14   4   8      208.02      196.99      7.15 o 
 -12   4   8       40.94       45.23      4.54 o 
 -10   4   8      357.24      342.70      8.35 o 
  -8   4   8     1699.89     1646.75     24.14 o 
  -6   4   8       58.72       62.79      3.63 o 
  -4   4   8      137.82      138.53      4.19 o 
  -2   4   8       27.16       21.95      2.67 o 
   0   4   8        7.41       12.12      2.58 o 
   2   4   8      775.85      745.66      9.38 o 
   4   4   8      888.41      886.98     11.29 o 
   6   4   8      280.01      258.46      5.01 o 
   8   4   8        0.33        1.83      2.16 o 
  10   4   8        9.23       13.22      2.47 o 
  12   4   8       18.84       19.37      3.83 o 
  14   4   8        1.61        3.86      2.74 o 
  16   4   8        8.02        7.22      3.24 o 
  18   4   8      553.44      583.27      9.31 o 
  20   4   8        0.02       29.51     20.30 o 
 -23   5   8      119.98      123.04      5.65 o 
 -21   5   8        2.20        3.84      3.05 o 
 -19   5   8        0.15        0.58      2.38 o 
 -17   5   8      183.59      173.35      6.17 o 
 -15   5   8      345.66      351.34     13.67 o 
 -13   5   8      100.57       96.01      6.34 o 
 -11   5   8      525.10      492.39      9.89 o 
  -9   5   8      119.26      107.46      6.23 o 
  -7   5   8     1014.75     1020.70     16.10 o 
  -5   5   8      126.53      132.16      5.56 o 
  -3   5   8      509.38      480.64      9.00 o 
  -1   5   8      671.46      718.71     12.43 o 
   1   5   8       27.42       28.10      3.48 o 
   3   5   8      105.12      117.54      4.38 o 
   5   5   8      696.06      655.02     16.18 o 
   7   5   8      285.31      260.95      5.29 o 
   9   5   8      437.33      440.14      9.08 o 
  11   5   8       31.24       24.97      3.52 o 
  13   5   8       53.75       58.50      4.08 o 
  15   5   8      728.58      742.08     11.13 o 
  17   5   8       35.86       20.55      3.33 o 
  19   5   8      114.06      128.66      6.73 o 
 -22   6   8      106.38      116.91      7.01 o 
 -20   6   8        0.34        0.27      3.08 o 
 -18   6   8     1131.04     1052.36     21.61 o 
 -16   6   8      247.56      251.04     10.60 o 
 -14   6   8      124.09      129.30      6.56 o 
 -12   6   8       52.52       53.83      6.19 o 
 -10   6   8       64.58      107.71     22.55 o 
  -8   6   8      191.97      202.30      8.06 o 
  -6   6   8      277.06      297.03      7.72 o 
  -4   6   8       17.00       23.21      3.84 o 
  -2   6   8      411.70      419.80     10.57 o 
   0   6   8     2799.71     2737.13     32.20 o 
   2   6   8     2452.44     2469.66     30.63 o 
   4   6   8      523.80      507.73      9.51 o 
   6   6   8     1050.16     1034.78     14.58 o 
   8   6   8     3437.05     3420.62     46.72 o 
  10   6   8       15.81       14.74      3.14 o 
  12   6   8     1912.04     1864.80     23.10 o 
  14   6   8     1504.25     1512.30     19.02 o 
  16   6   8      150.91      146.64      5.57 o 
  18   6   8        9.35        2.15      2.99 o 
 -19   7   8       19.92        8.02      4.79 o 
 -17   7   8      101.23       99.98      6.15 o 
 -15   7   8      162.31      160.82      6.87 o 
 -13   7   8      845.76      888.30     16.69 o 
 -11   7   8        1.13      100.73     43.96 o 
  -9   7   8     1448.73     1385.99     28.58 o 
  -7   7   8     5530.32     5573.11     74.44 o 
  -5   7   8      414.03      403.72      9.23 o 
  -3   7   8     1195.80     1156.25     16.94 o 
  -1   7   8     2314.49     2217.47     31.78 o 
   1   7   8      465.97      450.95     12.28 o 
   3   7   8        7.85        6.20      2.82 o 
   5   7   8     3614.00     3559.58     56.70 o 
   7   7   8      165.40      167.61      5.72 o 
   9   7   8       47.73       56.36      4.76 o 
  11   7   8      261.43      251.08      6.66 o 
  13   7   8       46.99       38.32      3.30 o 
  15   7   8       91.83       74.82      3.78 o 
 -18   8   8      236.34      227.50      8.32 o 
 -16   8   8     1162.87     1295.41     59.79 o 
 -14   8   8       77.57       71.87      5.41 o 
 -12   8   8       85.84      101.07      6.07 o 
 -10   8   8     3068.29     3205.76     44.88 o 
  -8   8   8     8165.57     8469.88    116.94 o 
  -6   8   8      290.10      294.77     18.20 o 
  -4   8   8      750.63      755.71     14.11 o 
  -2   8   8     2573.83     2623.11     31.92 o 
   0   8   8      902.07      916.44     18.25 o 
   2   8   8      114.57      117.34      5.78 o 
   4   8   8     1848.88     1898.51     24.45 o 
   6   8   8      488.73      506.56      9.79 o 
   8   8   8        7.10       11.31      3.53 o 
  10   8   8      223.29      241.99      6.79 o 
  12   8   8      110.87      112.18      5.43 o 
  14   8   8       12.86        2.58      2.77 o 
 -15   9   8       25.46       41.07      9.30 o 
 -13   9   8      711.94      821.92     55.85 o 
 -11   9   8      666.64      717.29     12.28 o 
  -9   9   8        4.32       19.72     10.29 o 
  -7   9   8      737.69      822.30     20.13 o 
  -5   9   8      432.04      405.37     10.95 o 
  -3   9   8      181.95      196.88      7.87 o 
  -1   9   8      229.38      253.52      9.13 o 
   1   9   8        2.73        4.90      2.90 o 
   3   9   8      570.96      563.64     10.24 o 
   5   9   8        5.82        5.92      3.16 o 
   7   9   8      425.16      441.56      9.26 o 
   9   9   8       77.54       77.53      4.83 o 
  11   9   8       90.69       98.00      5.66 o 
 -12  10   8      150.44      188.84      5.89 o 
 -10  10   8       93.80       99.03      5.82 o 
  -8  10   8       96.53      110.94      5.92 o 
  -6  10   8       52.47       56.38      7.25 o 
  -4  10   8       45.43       52.19      5.72 o 
  -2  10   8      346.33      394.05     10.18 o 
   0  10   8      868.90      954.90     32.90 o 
   2  10   8       46.77       37.97      3.39 o 
   4  10   8      144.74      169.60      7.29 o 
   6  10   8       87.99      108.59      7.39 o 
   8  10   8      113.14      124.85      8.14 o 
  -5  11   8      243.67      320.07     11.72 o 
  -3  11   8      178.41      222.71      8.77 o 
  -1  11   8       77.59      103.52      6.02 o 
   1  11   8      116.20      154.70      9.09 o 
 -25   1   9        3.66        2.81      3.33 o 
 -23   1   9       28.91       24.20      5.67 o 
 -21   1   9      149.07      152.51      7.24 o 
 -19   1   9      918.60      907.87     18.34 o 
 -17   1   9     2360.83     2410.93     39.11 o 
 -15   1   9      229.13      235.36      7.32 o 
 -13   1   9      305.00      288.65      6.72 o 
 -11   1   9      205.55      216.05      4.07 o 
  -9   1   9       27.71       30.49      2.33 o 
  -7   1   9        0.98        7.67      2.33 o 
  -5   1   9     3114.98     3138.92     30.14 o 
  -3   1   9      136.83       99.57      2.54 o 
  -1   1   9     1963.46     1904.46     18.28 o 
   1   1   9     6359.30     6536.75     55.83 o 
   3   1   9     1295.44     1263.91     13.59 o 
   5   1   9      299.77      348.47      6.01 o 
   7   1   9      828.62      811.99     10.91 o 
   9   1   9      201.03      216.97      7.18 o 
  11   1   9      139.14      152.78      5.69 o 
  13   1   9       14.51       13.29      3.03 o 
  15   1   9       52.16       51.53      4.18 o 
  17   1   9       11.80       23.38      3.25 o 
  19   1   9       85.80       86.82      4.11 o 
 -24   2   9      129.38      115.70      6.94 o 
 -22   2   9        7.45        9.04      3.60 o 
 -20   2   9      327.68      328.95     10.22 o 
 -18   2   9       87.58       81.14      5.02 o 
 -16   2   9      299.60      273.81      7.26 o 
 -14   2   9      111.77      124.90     10.62 o 
 -12   2   9      327.35      345.83      7.13 o 
 -10   2   9        5.68        3.95      2.92 o 
  -8   2   9     1115.23     1091.65     13.40 o 
  -6   2   9      487.23      487.28      6.91 o 
  -4   2   9      261.25      236.74      3.79 o 
  -2   2   9      182.91      146.63      4.30 o 
   0   2   9       89.20       91.57      2.86 o 
   2   2   9       68.82       90.14      3.82 o 
   4   2   9       12.50       24.65      2.01 o 
   6   2   9      405.34      411.37      7.00 o 
   8   2   9      274.13      289.28      6.30 o 
  10   2   9        1.51        1.43      2.34 o 
  12   2   9      524.55      511.65      9.20 o 
  14   2   9      407.61      394.67     10.66 o 
  16   2   9      205.90      217.05      6.41 o 
  18   2   9        7.29        3.52      2.37 o 
  20   2   9        9.08        6.56      3.26 o 
 -23   3   9        0.58        0.94      2.04 o 
 -21   3   9        4.89        3.21      2.85 o 
 -19   3   9      194.59      206.26      8.28 o 
 -17   3   9      183.79      183.85      6.63 o 
 -15   3   9      111.96      122.74      5.65 o 
 -13   3   9      757.73      730.15     13.33 o 
 -11   3   9       10.05        9.27      3.62 o 
  -9   3   9      630.84      655.14     12.53 o 
  -7   3   9     1105.59     1272.73     21.25 o 
  -5   3   9      485.39      556.78      8.50 o 
  -3   3   9      181.62      178.07      4.38 o 
  -1   3   9     1145.35     1222.90     17.20 o 
   1   3   9     1150.08     1243.55     35.31 o 
   3   3   9        8.05       12.82      2.03 o 
   5   3   9     1058.64     1046.12     15.18 o 
   7   3   9       34.46       38.08      3.17 o 
   9   3   9       13.27       11.42      3.07 o 
  11   3   9      185.45      191.78      7.46 o 
  13   3   9        0.09        2.00      2.91 o 
  15   3   9       35.92       35.30      4.61 o 
  17   3   9       73.01       82.26      4.28 o 
  19   3   9       35.35       40.98      3.27 o 
 -22   4   9        3.82        1.30      2.86 o 
 -20   4   9       28.69       28.06      3.89 o 
 -18   4   9       80.45       65.69      5.19 o 
 -16   4   9       33.29       42.12      6.41 o 
 -14   4   9        8.39       18.16      7.18 o 
 -12   4   9        0.03       20.04      8.47 o 
 -10   4   9      201.93      188.72      6.74 o 
  -8   4   9      437.67      445.28      9.68 o 
  -6   4   9      699.27      653.28     22.11 o 
  -4   4   9      153.31      144.01      4.50 o 
  -2   4   9      396.45      388.20      7.09 o 
   0   4   9      531.36      468.52      7.97 o 
   2   4   9        3.57        7.39      2.69 o 
   4   4   9        3.36        2.44      2.42 o 
   6   4   9       66.53       65.95      4.71 o 
   8   4   9       31.82       34.03      3.90 o 
  10   4   9      447.29      468.49     11.96 o 
  12   4   9       91.19       96.80      4.50 o 
  14   4   9       25.45       30.43      4.02 o 
  16   4   9      350.62      378.22      7.49 o 
  18   4   9       92.24       71.40      4.54 o 
 -21   5   9       28.17       31.72      3.83 o 
 -19   5   9       15.11       10.33      6.09 o 
 -17   5   9      323.84      269.73     10.93 o 
 -15   5   9      158.64      163.42      9.51 o 
 -13   5   9        0.23        0.03      4.63 o 
 -11   5   9      119.83      156.44     14.90 o 
  -9   5   9      559.06      553.57     12.75 o 
  -7   5   9      198.00      190.48      6.53 o 
  -5   5   9       71.98       66.20      4.37 o 
  -3   5   9      747.07      704.96     12.54 o 
  -1   5   9      478.31      453.23      8.69 o 
   1   5   9      297.45      302.11      6.48 o 
   3   5   9     1224.91     1177.09     21.69 o 
   5   5   9      612.51      615.03     11.29 o 
   7   5   9      433.66      429.15      9.28 o 
   9   5   9        6.97        8.60      4.78 o 
  11   5   9       30.08       35.77      4.00 o 
  13   5   9      167.86      150.50      6.79 o 
  15   5   9       82.53       81.66      4.36 o 
  17   5   9       38.95       54.37      7.83 o 
 -20   6   9       54.24       53.15      5.45 o 
 -18   6   9      213.36      243.08     10.64 o 
 -16   6   9       52.46       55.35      7.42 o 
 -14   6   9      234.01      241.66      8.29 o 
 -12   6   9        1.25        0.79      3.61 o 
 -10   6   9      117.99       87.49      6.41 o 
  -8   6   9      689.76      656.63     14.32 o 
  -6   6   9      395.87      382.73      9.48 o 
  -4   6   9      232.98      204.26      6.79 o 
  -2   6   9       13.62       13.86      4.67 o 
   0   6   9     1898.82     1793.16     23.02 o 
   2   6   9      246.08      254.39      5.84 o 
   4   6   9        1.33        3.27      2.61 o 
   6   6   9       92.82      141.38     18.26 o 
   8   6   9     1683.23     1723.55     35.27 o 
  10   6   9       29.06       26.65      4.03 o 
  12   6   9     1359.79     1350.46     18.29 o 
  14   6   9      778.28      789.32     12.44 o 
  16   6   9       86.12       87.64      6.56 o 
 -19   7   9      111.50      115.68      6.72 o 
 -17   7   9      275.46      270.70     11.35 o 
 -15   7   9        2.76        4.77      2.77 o 
 -13   7   9      389.21      401.73     14.66 o 
 -11   7   9      524.87      583.38     40.04 o 
  -9   7   9     1086.71     1068.88     17.09 o 
  -7   7   9     1273.76     1202.64     20.30 o 
  -5   7   9      802.70      811.76     14.41 o 
  -3   7   9       77.60       88.03      5.61 o 
  -1   7   9      570.34      631.87     11.25 o 
   1   7   9        2.80        1.37      2.52 o 
   3   7   9      947.98      886.23     15.00 o 
   5   7   9      487.96      521.71      9.82 o 
   7   7   9        9.19        6.66      3.57 o 
   9   7   9      785.15      718.83     12.12 o 
  11   7   9     1586.71     1651.08     26.86 o 
  13   7   9      426.23      441.25      9.49 o 
  15   7   9        1.66        5.81      5.13 o 
 -16   8   9       13.00       14.26      3.59 o 
 -14   8   9      177.01      183.06      6.04 o 
 -12   8   9       25.86       30.10      4.44 o 
 -10   8   9     1180.58     1222.52     26.33 o 
  -8   8   9     1652.81     1739.74     27.78 o 
  -6   8   9        3.63        3.95      4.00 o 
  -4   8   9     1344.50     1341.63     18.95 o 
  -2   8   9      142.13      141.24      5.14 o 
   0   8   9     1426.57     1376.05     19.47 o 
   2   8   9     1079.21     1088.26     18.35 o 
   4   8   9       84.42       80.54      4.44 o 
   6   8   9      367.18      355.36      9.04 o 
   8   8   9      308.41      337.29      7.93 o 
  10   8   9       69.46       79.06      5.26 o 
  12   8   9      634.48      655.62     17.61 o 
 -15   9   9      149.59      162.74      8.15 o 
 -13   9   9      371.18      367.31      9.52 o 
 -11   9   9       56.27       70.19      9.59 o 
  -9   9   9        5.49       19.28     13.36 o 
  -7   9   9       38.58       49.44      5.40 o 
  -5   9   9        0.39        2.16      3.93 o 
  -3   9   9      100.47       95.63      5.69 o 
  -1   9   9      130.22      132.69      6.56 o 
   1   9   9        1.51        0.68      2.64 o 
   3   9   9        0.07        1.11      2.73 o 
   5   9   9      452.83      483.46     12.72 o 
   7   9   9       59.12       52.32      4.42 o 
   9   9   9       18.39       10.89      3.90 o 
 -10  10   9        5.50        2.25      3.05 o 
  -8  10   9       21.33       11.37      3.32 o 
  -6  10   9        6.74        7.61      5.31 o 
  -4  10   9       10.99        8.02      3.69 o 
  -2  10   9        0.43       23.61     15.81 o 
   0  10   9       18.37        9.44      3.10 o 
   2  10   9       11.15        9.02      3.21 o 
   4  10   9       15.52        6.34      4.79 o 
   6  10   9        0.47       -0.75      3.69 o 
 -24   0  10      768.28      883.16     23.61 o 
 -22   0  10      765.77      815.97     23.42 o 
 -20   0  10       83.27       95.96     13.93 o 
 -18   0  10     5429.44     5868.47    142.11 o 
 -16   0  10     2211.07     2235.62     51.88 o 
 -14   0  10      530.88      483.19     13.97 o 
 -12   0  10      665.69      686.33     15.73 o 
 -10   0  10      502.28      488.78     10.79 o 
  -8   0  10       79.53       79.97      5.46 o 
  -6   0  10     6821.36     6816.93    113.20 o 
  -4   0  10      170.45      157.89      6.76 o 
  -2   0  10      224.55      252.00     11.39 o 
   0   0  10     1705.50     1832.10     34.02 o 
   2   0  10     8061.78     8034.53    111.20 o 
   4   0  10     3294.06     3241.68     50.70 o 
   6   0  10      223.46      251.14      8.26 o 
   8   0  10      345.84      333.72     14.08 o 
  10   0  10       47.27       40.00      6.63 o 
  12   0  10      239.16      251.98     12.13 o 
  14   0  10      523.73      531.08     13.34 o 
  16   0  10        1.43        2.94      5.29 o 
  18   0  10        0.63        1.45      4.29 o 
 -23   1  10       67.25       69.15      5.45 o 
 -21   1  10      251.66      265.39      8.37 o 
 -19   1  10        0.60        1.16      3.09 o 
 -17   1  10      505.26      505.05     13.25 o 
 -15   1  10       26.12       28.45      4.38 o 
 -13   1  10       86.34      103.09     15.15 o 
 -11   1  10        5.01        4.99      2.00 o 
  -9   1  10      749.48      736.59      9.93 o 
  -7   1  10      155.19      159.94      4.66 o 
  -5   1  10     1996.75     1932.97     25.44 o 
  -3   1  10      224.17      224.85      6.27 o 
  -1   1  10     1148.47     1121.97     13.43 o 
   1   1  10        2.50        2.80      2.19 o 
   3   1  10       75.29       59.64      3.12 o 
   5   1  10      520.32      524.50      8.12 o 
   7   1  10       10.68       13.60      3.14 o 
   9   1  10        8.31       10.68      3.16 o 
  11   1  10        6.45        9.10      3.47 o 
  13   1  10       74.52       84.82      5.55 o 
  15   1  10       60.63       71.39      5.62 o 
  17   1  10        3.98        3.16      2.79 o 
  19   1  10        9.29        5.77      3.41 o 
 -24   2  10      287.06      340.05     16.18 o 
 -22   2  10        2.02        2.05      2.99 o 
 -20   2  10       53.78       63.50      9.41 o 
 -18   2  10      324.35      347.63     10.10 o 
 -16   2  10        6.49        6.24      3.34 o 
 -14   2  10      602.27      589.74     14.14 o 
 -12   2  10      282.55      270.26      7.40 o 
 -10   2  10      425.51      430.02      9.68 o 
  -8   2  10     3227.37     3226.88     43.58 o 
  -6   2  10     1632.53     1604.10     21.32 o 
  -4   2  10      274.39      257.02      6.26 o 
  -2   2  10     2368.11     2264.72     26.67 o 
   0   2  10        0.28        1.91      2.19 o 
   2   2  10       29.06       29.79      3.18 o 
   4   2  10      584.43      597.46     10.17 o 
   6   2  10       59.80       63.08      4.36 o 
   8   2  10      400.36      413.26      8.22 o 
  10   2  10      365.31      356.67      7.22 o 
  12   2  10      687.78      675.65     13.69 o 
  14   2  10      203.22      238.35      8.44 o 
  16   2  10      268.20      275.43      8.26 o 
  18   2  10       14.78        8.24      2.97 o 
 -23   3  10       78.41       90.51      8.01 o 
 -21   3  10        0.69        0.17      1.71 o 
 -19   3  10        2.56        1.31      2.76 o 
 -17   3  10        0.79        1.12      3.65 o 
 -15   3  10       40.33       41.52      6.27 o 
 -13   3  10       18.66       18.11      5.44 o 
 -11   3  10       62.01       67.49      6.95 o 
  -9   3  10       49.17       48.92      5.46 o 
  -7   3  10      149.86      138.04      4.80 o 
  -5   3  10      923.23      834.59     14.00 o 
  -3   3  10      108.69      122.30      7.29 o 
  -1   3  10      955.91      958.66     13.93 o 
   1   3  10      591.45      584.17     11.00 o 
   3   3  10       27.49       29.84      4.19 o 
   5   3  10      900.50      886.80     15.01 o 
   7   3  10      181.16      178.61      5.84 o 
   9   3  10      431.14      468.87     10.83 o 
  11   3  10      564.31      568.49     10.53 o 
  13   3  10      976.60     1012.09     15.91 o 
  15   3  10       90.42       96.08      5.18 o 
  17   3  10       39.05       40.56      4.93 o 
 -22   4  10        6.66        6.54      3.35 o 
 -20   4  10        8.55        6.39      4.05 o 
 -18   4  10      137.95      114.76      9.04 o 
 -16   4  10        7.58        6.85      5.88 o 
 -14   4  10       47.47       44.45      6.88 o 
 -12   4  10       43.07       45.78      5.47 o 
 -10   4  10       58.12       75.96     12.59 o 
  -8   4  10      387.91      405.89      9.39 o 
  -6   4  10       13.66       15.69      2.70 o 
  -4   4  10       62.09       60.74      3.90 o 
  -2   4  10      300.81      281.03      7.15 o 
   0   4  10       11.17       17.09      3.44 o 
   2   4  10     1376.20     1378.51     21.40 o 
   4   4  10        7.78        5.95      3.32 o 
   6   4  10        5.35        6.24      3.21 o 
   8   4  10      344.85      356.26     11.44 o 
  10   4  10        5.64        8.13      3.61 o 
  12   4  10      106.00       89.82      6.13 o 
  14   4  10      296.46      333.09      9.08 o 
  16   4  10       95.47      100.95      4.97 o 
 -21   5  10       61.38       62.04      5.75 o 
 -19   5  10        3.46        2.59      4.13 o 
 -17   5  10       39.67       31.03      5.73 o 
 -15   5  10      173.36      160.80     11.07 o 
 -13   5  10      452.19      438.08     11.48 o 
 -11   5  10      864.73      882.59     19.25 o 
  -9   5  10       99.08       91.85      4.97 o 
  -7   5  10       19.36       30.48      3.95 o 
  -5   5  10      610.54      603.75     10.70 o 
  -3   5  10      157.43      159.58      5.82 o 
  -1   5  10        0.30        8.92      3.11 o 
   1   5  10      194.89      217.33     17.49 o 
   3   5  10       14.54       15.09      3.47 o 
   5   5  10      324.89      297.90     12.27 o 
   7   5  10        4.97        9.41      3.85 o 
   9   5  10       99.89      108.81      8.03 o 
  11   5  10       35.89       30.71      5.95 o 
  13   5  10        6.62        8.75      3.96 o 
  15   5  10        2.58        1.14      2.93 o 
 -20   6  10       65.09       84.03      6.24 o 
 -18   6  10       32.02       41.73      5.84 o 
 -16   6  10        3.16        2.73      4.23 o 
 -14   6  10       49.29       37.85      6.48 o 
 -12   6  10        5.59       34.45     11.95 o 
 -10   6  10      348.34      289.55      8.20 o 
  -8   6  10      601.22      672.99     65.20 o 
  -6   6  10       45.92       25.04      3.93 o 
  -4   6  10       75.12      112.24      5.29 o 
  -2   6  10       18.90       41.25     10.36 o 
   0   6  10      331.02      291.17      9.16 o 
   2   6  10      394.18      399.66      8.71 o 
   4   6  10       23.43       20.36      3.91 o 
   6   6  10      368.88      374.59      8.89 o 
   8   6  10        4.69        8.21      3.45 o 
  10   6  10       93.65      106.75      7.28 o 
  12   6  10       29.81       38.14      5.38 o 
  14   6  10      360.25      370.01      9.00 o 
 -19   7  10        0.12        0.41      2.77 o 
 -17   7  10      203.15      224.47      8.54 o 
 -15   7  10      229.16      205.69      8.30 o 
 -13   7  10      125.05      133.75      5.92 o 
 -11   7  10      315.83      321.35     11.69 o 
  -9   7  10      183.86      224.02      7.25 o 
  -7   7  10      605.45      665.88     13.60 o 
  -5   7  10      138.22      122.95      6.02 o 
  -3   7  10      163.30      147.81      5.58 o 
  -1   7  10       91.25      118.32      4.89 o 
   1   7  10      110.61      101.00      5.45 o 
   3   7  10      309.15      307.32      7.53 o 
   5   7  10        3.07        3.63      2.86 o 
   7   7  10      167.33      157.23      6.54 o 
   9   7  10     1004.48     1020.34     16.77 o 
  11   7  10       90.37       95.19      5.42 o 
  13   7  10       26.80       37.13      5.13 o 
 -16   8  10       10.96        4.99      3.96 o 
 -14   8  10      142.40      213.01     21.14 o 
 -12   8  10        1.02       62.13     19.77 o 
 -10   8  10       21.19       30.69      5.11 o 
  -8   8  10      292.41      289.82      8.67 o 
  -6   8  10      427.67      438.76     10.93 o 
  -4   8  10       14.92       25.35      4.20 o 
  -2   8  10       31.14       39.78      3.46 o 
   0   8  10      695.80      700.39     12.71 o 
   2   8  10       19.06       20.19      3.14 o 
   4   8  10       35.49       28.23      2.83 o 
   6   8  10       25.36       27.74      5.38 o 
   8   8  10       64.70       67.58      5.97 o 
  10   8  10      286.38      288.71     10.78 o 
 -13   9  10        1.81        1.01      3.29 o 
 -11   9  10       41.85       58.22      6.96 o 
  -9   9  10      261.77      292.21      7.87 o 
  -7   9  10        1.92        2.20      2.78 o 
  -5   9  10      254.17      252.66      6.64 o 
  -3   9  10       76.24       75.97      8.81 o 
  -1   9  10      230.76      244.04      8.92 o 
   1   9  10      312.53      394.00     47.00 o 
   3   9  10       36.37       41.18      4.15 o 
   5   9  10      224.57      213.95      8.77 o 
   7   9  10       39.36       44.75      7.60 o 
  -8  10  10       15.37       36.13      4.79 o 
  -6  10  10       49.40       51.45      4.52 o 
  -4  10  10       52.46       63.49      4.77 o 
  -2  10  10       11.60       29.00      6.81 o 
   0  10  10       37.04       41.23      7.94 o 
   2  10  10       27.62       31.07      8.11 o 
 -23   1  11      961.85     1096.74     29.35 o 
 -21   1  11       13.56       11.16      3.49 o 
 -19   1  11        3.39        4.26      2.65 o 
 -17   1  11       68.57       69.00      4.98 o 
 -15   1  11        7.17       59.64     37.05 o 
 -13   1  11      762.77      755.63     20.45 o 
 -11   1  11     1082.80     1045.09     19.72 o 
  -9   1  11     1749.55     1656.00     23.86 o 
  -7   1  11      241.07      234.76      5.68 o 
  -5   1  11     1155.74     1088.73     16.00 o 
  -3   1  11      308.27      274.54      6.67 o 
  -1   1  11      218.25      236.81      7.58 o 
   1   1  11     1720.06     1677.67     21.25 o 
   3   1  11     1254.99     1274.28     16.43 o 
   5   1  11      988.83      938.13     22.54 o 
   7   1  11      183.25      206.56      6.54 o 
   9   1  11       86.56      101.33      5.12 o 
  11   1  11       28.59       47.59      8.83 o 
  13   1  11       26.96       32.96      5.95 o 
  15   1  11       61.21       49.89      4.58 o 
  17   1  11       19.75       18.38      3.81 o 
 -22   2  11       64.72       73.31     12.66 o 
 -20   2  11       49.29       47.06     18.52 o 
 -18   2  11       93.79       96.73      6.96 o 
 -16   2  11       46.45       60.23     17.84 o 
 -14   2  11      621.88      618.44     12.60 o 
 -12   2  11      893.42      865.39     17.48 o 
 -10   2  11     1265.41     1198.79     20.38 o 
  -8   2  11      271.35      260.92      7.52 o 
  -6   2  11      200.91      174.29      8.25 o 
  -4   2  11       69.52       52.09      5.12 o 
  -2   2  11     1858.91     1707.68     25.50 o 
   0   2  11       91.76       66.16      7.59 o 
   2   2  11      621.83      665.21     11.27 o 
   4   2  11       41.75       44.27      4.00 o 
   6   2  11      133.02      136.99      5.37 o 
   8   2  11      236.08      256.24      6.09 o 
  10   2  11       14.28       13.35      3.45 o 
  12   2  11        3.17       17.12      8.79 o 
  14   2  11       40.44       40.02      4.53 o 
  16   2  11       10.48       10.48      3.08 o 
 -23   3  11       13.90        5.19      7.17 o 
 -21   3  11       11.23        6.03      4.14 o 
 -19   3  11        0.30        1.22      2.93 o 
 -17   3  11       14.12       13.10      4.37 o 
 -15   3  11      102.34       94.55      6.45 o 
 -13   3  11        4.13        8.53      3.89 o 
 -11   3  11      296.60      294.61      9.12 o 
  -9   3  11      202.22      285.84     20.29 o 
  -7   3  11        2.97        5.22      3.28 o 
  -5   3  11       10.50        6.12      3.45 o 
  -3   3  11        3.65       10.42      4.10 o 
  -1   3  11     2335.88     2203.81     48.97 o 
   1   3  11     1039.78     1096.01     96.83 o 
   3   3  11      729.50      705.39     12.71 o 
   5   3  11     1239.53     1202.23     18.48 o 
   7   3  11      489.48      507.34     11.55 o 
   9   3  11        0.84       15.85      6.49 o 
  11   3  11      800.87      814.84     12.98 o 
  13   3  11     1039.68     1013.37     16.43 o 
  15   3  11       30.30       28.68      4.62 o 
  17   3  11       82.83       94.16      6.05 o 
 -22   4  11      358.70      414.63     12.05 o 
 -20   4  11       22.29       17.91      4.04 o 
 -18   4  11      359.98      364.14     10.29 o 
 -16   4  11      518.16      516.87     13.59 o 
 -14   4  11      426.54      424.78     10.91 o 
 -12   4  11        7.32        6.40      3.83 o 
 -10   4  11      129.69      121.66      6.16 o 
  -8   4  11      267.44      227.30      8.36 o 
  -6   4  11      420.14      417.06     10.72 o 
  -4   4  11       37.11       22.52      3.68 o 
  -2   4  11      658.87      625.01     10.28 o 
   0   4  11      236.54      196.62      7.49 o 
   2   4  11      610.64      635.19     12.18 o 
   4   4  11     1376.48     1266.53     20.33 o 
   6   4  11        4.71        3.29      3.06 o 
   8   4  11      702.53      706.91     14.75 o 
  10   4  11      148.57      168.03     11.48 o 
  12   4  11        6.54        6.78      5.23 o 
  14   4  11      136.04      151.55      6.56 o 
  16   4  11        1.90        0.96      3.84 o 
 -21   5  11      398.75      411.47     15.70 o 
 -19   5  11       82.05       79.34      5.82 o 
 -17   5  11     1193.35     1156.12     22.34 o 
 -15   5  11      631.82      581.91     15.33 o 
 -13   5  11      196.27      164.55      7.80 o 
 -11   5  11       25.47       22.33      6.66 o 
  -9   5  11      498.38      455.32     12.45 o 
  -7   5  11      666.80      601.79     11.74 o 
  -5   5  11        0.12        0.78      2.54 o 
  -3   5  11      260.81      251.60      8.19 o 
  -1   5  11      257.06      221.83      6.81 o 
   1   5  11      524.49      509.42     10.10 o 
   3   5  11     1047.89     1022.90     16.40 o 
   5   5  11        0.56        3.62      3.03 o 
   7   5  11      193.17      200.60     10.63 o 
   9   5  11        8.71        9.94      6.49 o 
  11   5  11        5.67       40.79     22.02 o 
  13   5  11       38.02       48.50      6.59 o 
  15   5  11      213.39      209.50      7.97 o 
 -18   6  11      447.27      461.65     11.81 o 
 -16   6  11        0.14        0.58      3.83 o 
 -14   6  11       76.44       60.24      5.09 o 
 -12   6  11      776.76      733.62     21.46 o 
 -10   6  11      242.57      278.16      8.44 o 
  -8   6  11     1411.61     1344.72     20.36 o 
  -6   6  11     1961.38     1743.55     26.12 o 
  -4   6  11      237.46      236.67      8.17 o 
  -2   6  11      320.07      276.31      8.01 o 
   0   6  11       74.59       49.86      4.75 o 
   2   6  11      257.08      255.18      6.41 o 
   4   6  11       14.24       10.95      3.04 o 
   6   6  11        0.01        2.12      3.19 o 
   8   6  11       20.13       20.69      5.20 o 
  10   6  11      368.23      382.64     11.18 o 
  12   6  11      230.97      242.26      8.13 o 
 -17   7  11      291.93      339.71     11.02 o 
 -15   7  11        3.09       -0.12      2.01 o 
 -13   7  11       77.84       90.77      6.47 o 
 -11   7  11        0.00        1.09      2.84 o 
  -9   7  11      256.48      257.95      7.15 o 
  -7   7  11      548.26      543.44     11.27 o 
  -5   7  11     1277.68     1272.42     19.30 o 
  -3   7  11      211.48      192.63      5.86 o 
  -1   7  11      117.27      133.98      6.40 o 
   1   7  11      460.99      434.30      9.68 o 
   3   7  11      144.78      119.41      5.87 o 
   5   7  11      294.48      290.17      7.06 o 
   7   7  11      158.55      177.45      6.20 o 
   9   7  11       66.75       62.70      6.66 o 
  11   7  11      187.50      212.22     10.40 o 
 -14   8  11       24.43       19.60      4.76 o 
 -12   8  11        8.16        2.69      2.72 o 
 -10   8  11        0.11        0.82      3.12 o 
  -8   8  11       49.91       47.00      4.18 o 
  -6   8  11      443.34      466.04     10.16 o 
  -4   8  11      194.73      211.51     14.92 o 
  -2   8  11        5.68        2.80      2.48 o 
   0   8  11      198.23      188.20      6.42 o 
   2   8  11        3.17        2.54      2.58 o 
   4   8  11      371.97      334.54      6.60 o 
   6   8  11        9.30        5.77      2.85 o 
   8   8  11      146.18      140.86      7.72 o 
 -11   9  11       44.08       64.06      6.47 o 
  -9   9  11      171.52      170.72      5.04 o 
  -7   9  11      236.86      277.00      6.74 o 
  -5   9  11       99.79      116.14      4.65 o 
  -3   9  11       58.68       51.03      3.86 o 
  -1   9  11        2.35        1.30      2.31 o 
   1   9  11      285.03      314.81      8.68 o 
   3   9  11       21.14       39.46     16.03 o 
   5   9  11        5.01        3.90      6.19 o 
 -22   0  12      684.38      606.83     22.05 o 
 -20   0  12     2402.90     2587.03     81.93 o 
 -18   0  12     1627.60     1616.94     59.02 o 
 -12   0  12       27.83       27.00      5.03 o 
 -10   0  12     5957.86     6075.61    120.55 o 
  -8   0  12     7277.51     7184.75    145.02 o 
  -6   0  12     1291.92     1209.04     28.77 o 
  -4   0  12     3517.65     3439.33     70.89 o 
  -2   0  12       35.75       54.02      8.97 o 
   0   0  12      327.74      344.07     48.86 o 
   2   0  12      567.61      549.76     15.15 o 
   4   0  12     2028.12     1938.84     35.47 o 
   6   0  12      348.77      350.42     27.07 o 
   8   0  12      321.20      308.27     11.29 o 
  10   0  12       56.26       59.05      6.12 o 
  12   0  12       30.46       40.84      5.63 o 
  14   0  12       95.03       87.18      7.69 o 
  16   0  12      121.69      133.15      8.81 o 
 -21   1  12      300.05      293.16     13.04 o 
 -19   1  12        9.66        8.33     10.65 o 
 -17   1  12      168.05      186.10      9.51 o 
 -15   1  12      924.19      909.44     26.65 o 
 -13   1  12      477.79      451.34     18.19 o 
 -11   1  12       73.68       76.66      6.60 o 
  -9   1  12       61.26       67.55      5.60 o 
  -7   1  12     6206.51     6182.89     86.47 o 
  -5   1  12     4077.68     3999.84     52.27 o 
  -3   1  12     1001.75     1015.26     15.41 o 
  -1   1  12     3177.25     3068.74     40.63 o 
   1   1  12     3230.66     3164.93     44.77 o 
   3   1  12      294.36      290.70      8.94 o 
   5   1  12     1412.61     1376.56     18.45 o 
   7   1  12     1920.93     1930.77     38.99 o 
   9   1  12       57.64       54.69      3.86 o 
  11   1  12       60.14       62.23      4.13 o 
  13   1  12       40.30       47.13      4.19 o 
  15   1  12      341.72      339.90      7.80 o 
 -22   2  12        3.47        0.66      5.02 o 
 -20   2  12       42.56       42.98      4.99 o 
 -18   2  12       21.86       11.65      5.32 o 
 -16   2  12       16.60       25.51     10.77 o 
 -14   2  12      226.48      242.51     11.28 o 
 -12   2  12      286.42      287.85      8.14 o 
 -10   2  12      134.49      141.78      7.71 o 
  -8   2  12      757.29      727.88     13.86 o 
  -6   2  12     2088.48     2032.03     31.17 o 
  -4   2  12     2287.61     2276.80     33.29 o 
  -2   2  12      147.02      126.61      7.96 o 
   0   2  12     1599.14     1545.68     24.43 o 
   2   2  12     1489.99     1473.78     24.19 o 
   4   2  12      128.95      109.54      7.59 o 
   6   2  12      861.26      805.52     20.97 o 
   8   2  12     1845.48     1885.81     25.89 o 
  10   2  12      175.03      197.08      6.26 o 
  12   2  12      303.81      343.69      6.61 o 
  14   2  12       37.92       47.79      4.38 o 
  16   2  12        9.02        3.89      6.63 o 
 -21   3  12        9.06        2.67      3.17 o 
 -19   3  12        0.06        0.05      2.65 o 
 -17   3  12       26.76       20.51      4.20 o 
 -15   3  12      224.39      243.15      9.33 o 
 -13   3  12       36.48       52.04      8.60 o 
 -11   3  12      135.41      128.69      6.95 o 
  -9   3  12      788.17      747.70     16.61 o 
  -7   3  12      190.69      201.56      8.13 o 
  -5   3  12       25.36       28.84      5.63 o 
  -3   3  12       44.68       20.46      4.48 o 
  -1   3  12        2.86        5.86      3.93 o 
   1   3  12      234.03      206.26      7.16 o 
   3   3  12       78.70      119.47      9.65 o 
   5   3  12      367.81      399.86     10.94 o 
   7   3  12      162.63      163.53      7.00 o 
   9   3  12      418.07      404.62      9.47 o 
  11   3  12      656.93      696.43     15.65 o 
  13   3  12       39.79       51.54      4.43 o 
  15   3  12      410.29      427.14     13.43 o 
 -20   4  12        4.07        6.29      7.06 o 
 -18   4  12      156.13      132.56      6.10 o 
 -16   4  12      220.97      267.76     42.05 o 
 -14   4  12       26.36       24.99      4.47 o 
 -12   4  12        3.44        7.66      4.20 o 
 -10   4  12      473.91      447.87     15.60 o 
  -8   4  12      126.46      153.41     15.44 o 
  -6   4  12      764.40      695.40     13.86 o 
  -4   4  12      127.30      108.32      6.22 o 
  -2   4  12       96.54      105.21      6.03 o 
   0   4  12       30.99       51.65      4.64 o 
   2   4  12      329.07      328.24      9.17 o 
   4   4  12      426.89      392.58      9.47 o 
   6   4  12        6.81        7.07      4.28 o 
   8   4  12       52.20       55.50      6.26 o 
  10   4  12       73.74      138.57     33.40 o 
  12   4  12       27.41       21.42      8.82 o 
  14   4  12        4.36        3.42      4.78 o 
 -19   5  12      165.88      193.12      9.58 o 
 -17   5  12       19.82       33.35     18.21 o 
 -15   5  12       46.47       38.61      4.94 o 
 -13   5  12       25.61       17.86      4.09 o 
 -11   5  12        6.04        2.04      4.96 o 
  -9   5  12      929.15      852.00     18.94 o 
  -7   5  12       16.32       23.65      5.12 o 
  -5   5  12      277.66      237.88      6.98 o 
  -3   5  12      151.65      123.40      6.50 o 
  -1   5  12      192.35      193.23     10.49 o 
   1   5  12      108.84      106.34      5.93 o 
   3   5  12       16.11       19.68      4.03 o 
   5   5  12       17.47       15.44      3.70 o 
   7   5  12       73.30       70.83      5.58 o 
   9   5  12       32.04       25.31      5.91 o 
  11   5  12       25.59       15.24      7.17 o 
  13   5  12        1.66       15.32      9.60 o 
 -18   6  12      142.09      155.77     31.98 o 
 -16   6  12       98.84      108.67      8.61 o 
 -14   6  12       92.00       87.99      5.30 o 
 -12   6  12       59.58       43.93      4.72 o 
 -10   6  12        5.55       11.85      3.65 o 
  -8   6  12      483.17      443.11     12.63 o 
  -6   6  12     1339.82     1274.42     22.57 o 
  -4   6  12      471.97      500.51     10.57 o 
  -2   6  12      384.87      330.63      9.47 o 
   0   6  12      129.37      139.19     10.12 o 
   2   6  12        0.29        1.54      3.02 o 
   4   6  12      568.21      540.98     12.07 o 
   6   6  12      331.99      347.24     10.74 o 
   8   6  12      164.86      194.62      8.93 o 
  10   6  12       45.73       43.48      5.40 o 
 -15   7  12       41.47       48.32      7.50 o 
 -13   7  12       30.97       52.75     10.19 o 
 -11   7  12        1.80        1.22      3.58 o 
  -9   7  12        2.86        5.51      3.17 o 
  -7   7  12      148.53      166.53      5.28 o 
  -5   7  12       93.82      122.01      6.81 o 
  -3   7  12      153.58      169.72     13.42 o 
  -1   7  12       63.65       53.59      4.73 o 
   1   7  12      126.60      107.60      4.61 o 
   3   7  12        1.72        1.70      2.05 o 
   5   7  12      238.77      282.65      9.55 o 
   7   7  12       41.94       31.05      6.17 o 
   9   7  12      166.76      175.28      8.59 o 
 -12   8  12      159.76      171.60      7.66 o 
 -10   8  12        1.57        2.71      5.51 o 
  -8   8  12      741.34      847.50     14.86 o 
  -6   8  12      532.97      561.38     11.00 o 
  -4   8  12      155.47      171.18     19.80 o 
  -2   8  12       80.62       91.34      7.90 o 
   0   8  12      192.80      218.54      7.72 o 
   2   8  12       11.52        8.39      3.46 o 
   4   8  12      360.74      349.71      9.06 o 
   6   8  12      179.03      211.52     10.09 o 
  -7   9  12      164.74      162.73     11.30 o 
  -5   9  12      815.68      948.59     17.90 o 
  -3   9  12      565.66      629.19     12.69 o 
  -1   9  12       77.24       90.40      5.00 o 
 -19   1  13      780.23      778.59     26.60 o 
 -17   1  13     1913.60     2079.69     65.92 o 
 -15   1  13      170.47      181.40     19.05 o 
 -13   1  13     1125.48     1072.15     31.18 o 
 -11   1  13      543.19      567.84     15.69 o 
  -9   1  13      681.33      669.38     14.17 o 
  -7   1  13     1128.36     1185.62     21.28 o 
  -5   1  13     1944.45     1835.83     30.89 o 
  -3   1  13      492.15      492.63     12.36 o 
  -1   1  13     2330.56     2318.83     31.73 o 
   1   1  13       48.47       41.99      4.97 o 
   3   1  13     2921.80     2834.19     46.47 o 
   5   1  13     1472.75     1434.39     31.62 o 
   7   1  13       43.60       44.79      3.70 o 
   9   1  13       69.85       69.76      4.35 o 
  11   1  13       36.51       45.05      5.94 o 
  13   1  13      175.57      172.17      8.62 o 
 -18   2  13        0.43        1.01      3.04 o 
 -16   2  13      603.35      621.56     17.72 o 
 -14   2  13      154.78      152.43     10.96 o 
 -12   2  13       36.51       46.46      9.60 o 
 -10   2  13      252.31      242.35     11.07 o 
  -8   2  13      162.27      166.15      5.51 o 
  -6   2  13       86.40       70.64      8.18 o 
  -4   2  13      220.02      230.94      9.03 o 
  -2   2  13       32.88       31.89      4.81 o 
   0   2  13     1371.18     1480.07     25.12 o 
   2   2  13     1269.28     1221.84     31.77 o 
   4   2  13        2.34       -0.06      2.86 o 
   6   2  13      399.05      415.30      8.37 o 
   8   2  13      841.49      858.25     14.01 o 
  10   2  13      285.16      288.33      7.42 o 
  12   2  13      482.64      455.76      8.45 o 
  14   2  13      323.66      370.40     11.61 o 
 -19   3  13       43.87       52.61      6.01 o 
 -17   3  13       36.48       48.90      6.29 o 
 -15   3  13       50.99       53.76      6.75 o 
 -13   3  13      102.96      107.83      6.76 o 
 -11   3  13       12.66       14.18      4.42 o 
  -9   3  13       14.33       26.34      6.25 o 
  -7   3  13       32.30       40.67      4.94 o 
  -5   3  13       17.44       29.65      4.22 o 
  -3   3  13       97.91       82.83      6.70 o 
  -1   3  13       32.93       34.01      5.03 o 
   1   3  13      169.81      142.37      7.15 o 
   3   3  13      699.71      665.73     12.60 o 
   5   3  13       18.73       16.01      4.84 o 
   7   3  13      713.02      658.68     13.38 o 
   9   3  13      786.46      883.58     63.13 o 
  11   3  13       29.82       24.26      6.60 o 
  13   3  13      563.39      597.61     15.75 o 
 -18   4  13        8.47       20.46     15.37 o 
 -16   4  13      237.58      207.32      7.83 o 
 -14   4  13      633.00      622.20     14.14 o 
 -12   4  13       56.94       64.52      5.89 o 
 -10   4  13       91.54       89.52      5.87 o 
  -8   4  13      478.35      435.49     13.00 o 
  -6   4  13     1279.22     1196.72     25.58 o 
  -4   4  13       99.75       86.66      6.11 o 
  -2   4  13      176.93      168.93     10.95 o 
   0   4  13     1688.52     1522.41     22.58 o 
   2   4  13      367.25      353.09      8.73 o 
   4   4  13       22.14       21.36      4.60 o 
   6   4  13      161.42      157.06      6.52 o 
   8   4  13      151.47      160.17      5.47 o 
  10   4  13      119.74      125.60     12.33 o 
  12   4  13       43.82       52.11      6.50 o 
 -17   5  13      283.79      324.48     13.35 o 
 -15   5  13      863.84      874.24     22.70 o 
 -13   5  13      129.74      160.15     25.10 o 
 -11   5  13        1.61        4.35      3.42 o 
  -9   5  13       53.40       57.24      9.12 o 
  -7   5  13      450.88      384.00     15.02 o 
  -5   5  13        3.12        5.53      5.37 o 
  -3   5  13      130.88      143.87      9.82 o 
  -1   5  13       37.91       26.67      3.72 o 
   1   5  13      216.69      207.22      7.00 o 
   3   5  13      199.68      181.84      6.14 o 
   5   5  13      234.22      223.35      6.99 o 
   7   5  13        2.72        3.33      3.14 o 
   9   5  13       72.16       82.68      6.23 o 
  11   5  13       15.56        8.13      3.46 o 
 -16   6  13      322.18      403.75     16.12 o 
 -14   6  13       29.07       42.60     12.57 o 
 -12   6  13       15.51       10.60      4.04 o 
 -10   6  13      173.51      203.69      9.59 o 
  -8   6  13      367.45      407.87     16.08 o 
  -6   6  13      306.77      306.93      9.78 o 
  -4   6  13        2.32        3.39      2.83 o 
  -2   6  13      237.23      275.18      8.47 o 
   0   6  13       31.43       24.94      3.42 o 
   2   6  13      178.47      168.35      6.12 o 
   4   6  13       15.13       14.11      5.12 o 
   6   6  13      384.16      366.22     13.99 o 
   8   6  13       48.90       48.26      6.00 o 
 -13   7  13        7.17        7.07      4.20 o 
 -11   7  13      151.80      174.77      7.60 o 
  -9   7  13      101.37       94.07     12.47 o 
  -7   7  13      830.42      881.53     17.34 o 
  -5   7  13      398.82      374.90      9.78 o 
  -3   7  13        6.61       10.53      2.92 o 
  -1   7  13       35.76       35.13      3.29 o 
   1   7  13      157.60      176.22      6.45 o 
   3   7  13       42.13       47.92      3.84 o 
   5   7  13      170.90      181.18      6.03 o 
  -8   8  13      347.37      398.87     11.84 o 
  -6   8  13      698.96      755.94     14.84 o 
  -4   8  13       19.78       37.14      3.43 o 
  -2   8  13      184.29      218.99      7.79 o 
   0   8  13       43.24       46.46      5.66 o 
   2   8  13      299.95      395.55     43.64 o 
 -12   0  14      219.44      202.16     21.98 o 
 -10   0  14     1954.19     1922.41     48.18 o 
  -8   0  14       11.78       15.11      6.49 o 
  -6   0  14     4868.79     4855.63     95.53 o 
  -4   0  14     1362.05     1275.27     28.76 o 
  -2   0  14      385.40      390.51     13.59 o 
   0   0  14     1436.88     1334.12     30.85 o 
   2   0  14     4225.97     4247.39     89.03 o 
   4   0  14     1494.91     1322.65     30.92 o 
   6   0  14       81.85       95.76     12.14 o 
   8   0  14      285.44      303.56     12.05 o 
  10   0  14       76.09       84.01      8.56 o 
  12   0  14       14.04        8.78      5.07 o 
 -15   1  14       39.14       53.31      8.89 o 
 -13   1  14        2.10        3.76      4.17 o 
 -11   1  14       56.48       54.92      5.58 o 
  -9   1  14      606.70      543.18     13.57 o 
  -7   1  14       65.11       87.26     13.93 o 
  -5   1  14      321.62      278.12     10.78 o 
  -3   1  14       22.56       36.92      6.73 o 
  -1   1  14       15.59       12.48      5.02 o 
   1   1  14       53.37       54.59      8.88 o 
   3   1  14       44.03       47.79      4.53 o 
   5   1  14       46.69       56.30      5.28 o 
   7   1  14      288.53      298.60     12.06 o 
   9   1  14      477.37      462.50     10.40 o 
  11   1  14       13.23        7.36      3.04 o 
 -16   2  14       15.93       16.06      6.73 o 
 -14   2  14        0.93        1.29      6.07 o 
 -12   2  14       57.65       62.14      9.43 o 
 -10   2  14      178.18      170.66     11.77 o 
  -8   2  14       90.32       94.60      6.22 o 
  -6   2  14      228.38      210.60      6.37 o 
  -4   2  14      144.58      150.70     12.42 o 
  -2   2  14        0.14        0.96      3.06 o 
   0   2  14        5.20        8.91      4.04 o 
   2   2  14       44.15       45.60      6.07 o 
   4   2  14        0.20        3.25      3.71 o 
   6   2  14        1.61        1.98      3.34 o 
   8   2  14       16.24        9.17      3.03 o 
  10   2  14      259.89      217.19      5.75 o 
  12   2  14      764.35      829.77     20.41 o 
 -17   3  14        1.21       -3.86      5.38 o 
 -15   3  14        2.50        2.48      7.17 o 
 -13   3  14       12.43       10.42      6.89 o 
 -11   3  14        4.10        8.92      3.66 o 
  -9   3  14      147.92      146.20      7.78 o 
  -7   3  14        2.04        2.23      2.82 o 
  -5   3  14        7.27        5.20      2.99 o 
  -3   3  14        4.68        2.87      3.82 o 
  -1   3  14      247.73      251.76      9.56 o 
   1   3  14      331.96      316.21     11.04 o 
   3   3  14       15.71       17.34      5.03 o 
   5   3  14      281.66      255.81      7.09 o 
   7   3  14      112.14       97.50      9.22 o 
   9   3  14       88.66       93.23      5.94 o 
  11   3  14       45.84       39.52      6.45 o 
 -16   4  14       63.92       57.43      8.92 o 
 -14   4  14       26.60       25.16      3.83 o 
 -12   4  14        0.04        1.14      2.85 o 
 -10   4  14       13.90       11.94      4.63 o 
  -8   4  14       48.94       43.25      7.14 o 
  -6   4  14        7.76        4.29      4.02 o 
  -4   4  14       73.64       75.39      5.06 o 
  -2   4  14      882.13      798.60     15.73 o 
   0   4  14      238.88      212.45      8.41 o 
   2   4  14      588.64      572.87     13.20 o 
   4   4  14      811.91      709.47     12.49 o 
   6   4  14      403.49      378.35      8.16 o 
   8   4  14       12.38       15.74      4.03 o 
  10   4  14      112.34       84.78     10.70 o 
 -15   5  14      247.60      241.37     10.43 o 
 -13   5  14       52.60       58.59      7.72 o 
 -11   5  14      423.95      417.59      9.54 o 
  -9   5  14      470.45      483.30     13.90 o 
  -7   5  14      111.00      113.69     21.28 o 
  -5   5  14      858.77      813.43     17.88 o 
  -3   5  14        1.75        2.90      4.19 o 
  -1   5  14      105.53      101.78      6.42 o 
   1   5  14       16.29       10.44      2.91 o 
   3   5  14        9.71       10.40      3.91 o 
   5   5  14       66.73       57.97      4.57 o 
   7   5  14      104.61      118.33      7.02 o 
 -14   6  14        1.75        2.26      4.06 o 
 -12   6  14      140.28      122.63      5.52 o 
 -10   6  14        0.01        3.15      3.25 o 
  -8   6  14      591.19      613.79     14.00 o 
  -6   6  14      141.20      192.13     39.82 o 
  -4   6  14      221.82      271.24     11.97 o 
  -2   6  14       10.88       10.17      3.78 o 
   0   6  14       14.67       11.89      3.29 o 
   2   6  14       24.17       22.76      3.55 o 
   4   6  14       62.05       57.34      4.18 o 
   6   6  14        1.37        1.67      2.54 o 
  -9   7  14        2.05        3.26      3.89 o 
  -7   7  14      224.62      206.15     53.72 o 
  -5   7  14      406.42      458.57     12.44 o 
  -3   7  14      122.96      158.00      8.60 o 
  -1   7  14        0.28        0.46      2.55 o 
   1   7  14        0.42       -0.64      3.85 o 
 -13   1  15      211.67      229.23     12.06 o 
 -11   1  15       23.61       27.53      4.61 o 
  -9   1  15       62.02       63.52      4.33 o 
  -7   1  15       99.62       84.27      5.85 o 
  -5   1  15        3.82        1.59      3.47 o 
  -3   1  15        0.00        1.71      3.55 o 
  -1   1  15       22.96       29.18      6.28 o 
   1   1  15       25.62       24.73      4.38 o 
   3   1  15      422.55      403.56      8.63 o 
   5   1  15      898.97      798.53     17.72 o 
   7   1  15      348.87      337.34      8.24 o 
   9   1  15        0.04        0.29      2.95 o 
 -16   2  15      132.77      118.78      7.90 o 
 -14   2  15       51.75       56.05      8.77 o 
 -12   2  15       27.10       29.25      6.66 o 
 -10   2  15       77.99       72.98      7.50 o 
  -8   2  15       48.12       41.00      4.43 o 
  -6   2  15      123.13      131.20      6.37 o 
  -4   2  15       13.79       17.43      4.96 o 
  -2   2  15       37.10       31.37      5.64 o 
   0   2  15       13.90       20.98      4.48 o 
   2   2  15      266.72      265.88      9.95 o 
   4   2  15       16.29       26.42      8.11 o 
   6   2  15       35.79       15.28      6.59 o 
   8   2  15      202.33      226.27      8.92 o 
 -15   3  15       37.30       29.36      7.84 o 
 -13   3  15      177.54      201.46     11.85 o 
 -11   3  15      447.18      416.85     13.64 o 
  -9   3  15       24.43       20.85     10.30 o 
  -7   3  15      560.17      559.81     15.06 o 
  -5   3  15      714.95      686.01     12.47 o 
  -3   3  15       30.93       30.58      4.18 o 
  -1   3  15        3.62        3.67      4.04 o 
   1   3  15        5.54        5.47      5.60 o 
   3   3  15       39.39       48.06      7.56 o 
   5   3  15       50.39       63.98      5.66 o 
   7   3  15        2.70       -2.58      4.14 o 
 -14   4  15       27.94       20.63     10.51 o 
 -12   4  15        3.90        1.18      3.63 o 
 -10   4  15        1.69       -0.62      4.73 o 
  -8   4  15        0.00        1.01      3.41 o 
  -6   4  15        9.38       10.50      3.98 o 
  -4   4  15       57.47       70.30      6.62 o 
  -2   4  15        0.97        0.38      2.24 o 
   0   4  15        0.60       -0.22      4.55 o 
   2   4  15        1.35       -0.35      3.14 o 
   4   4  15       36.26       12.10      4.69 o 
   6   4  15        3.27        2.98      4.54 o 
 -13   5  15       33.38       19.87     12.01 o 
 -11   5  15        7.84       11.22      6.54 o 
  -9   5  15        0.87       -0.06      2.66 o 
  -7   5  15       39.86       26.21      5.61 o 
  -5   5  15       37.83       20.71      5.35 o 
  -3   5  15       36.13       48.45      6.21 o 
  -1   5  15       65.60       46.46      4.38 o 
   1   5  15      309.30      267.74      8.51 o 
   3   5  15      316.85      307.06      9.36 o 
   5   5  15        3.03        1.92      5.75 o 
 -10   6  15        0.52        0.93      5.17 o 
  -8   6  15       85.41       70.11      5.86 o 
  -6   6  15      170.78      147.15      8.97 o 
  -4   6  15       18.38       25.44      9.36 o 
  -2   6  15      153.88      163.93      8.47 o 
   0   6  15        3.09        2.01      4.19 o 
   2   6  15      154.74      198.21      9.14 o 
 -12   0  16       47.64       50.89      8.06 o 
 -10   0  16     1004.25     1026.36     47.32 o 
  -8   0  16     1280.54     1337.07     82.44 o 
  -6   0  16      247.10      146.24     89.00 o 
  -4   0  16     1177.97      952.52    570.13 o 
  -2   0  16      588.75      724.10     27.92 o 
   0   0  16       45.97       44.89      5.76 o 
   2   0  16        0.28        0.18      4.00 o 
   4   0  16       22.72        2.25      5.13 o 
   6   0  16      119.95       84.36     12.95 o 
 -13   1  16      135.89      135.95     11.49 o 
 -11   1  16      156.62      186.24     10.56 o 
  -9   1  16      177.31      149.98      5.75 o 
  -7   1  16       15.41       13.25      4.19 o 
  -5   1  16      117.91       91.20      6.24 o 
  -3   1  16      102.73      130.27      7.12 o 
  -1   1  16      106.00      101.39      7.03 o 
   1   1  16       52.13       46.59      7.04 o 
   3   1  16        2.62        0.72      4.84 o 
   5   1  16      214.32      221.06      8.68 o 
   7   1  16      138.80      143.44     10.42 o 
 -12   2  16      122.82      148.05     11.15 o 
 -10   2  16       92.19       88.65      6.68 o 
  -8   2  16      150.23      149.83      8.27 o 
  -6   2  16        2.65        1.64      3.31 o 
  -4   2  16        3.50        3.49      4.33 o 
  -2   2  16       16.43       11.60      4.39 o 
   0   2  16       17.02       16.41      5.09 o 
   2   2  16       59.59      101.69     25.53 o 
   4   2  16       75.76       50.27      8.07 o 
   6   2  16       93.15      102.45      7.76 o 
 -13   3  16       56.91       70.69      7.27 o 
 -11   3  16       13.87        7.78      3.99 o 
  -9   3  16       41.55       51.61      6.90 o 
  -7   3  16       25.87       17.52      8.63 o 
  -5   3  16       56.25       68.19      6.33 o 
  -3   3  16       67.98       69.20      5.69 o 
  -1   3  16       89.12      101.49      6.51 o 
   1   3  16       41.53       43.45      4.44 o 
   3   3  16      105.54      141.00     43.52 o 
   5   3  16       79.97       99.61      7.23 o 
 -12   4  16       40.17       40.47     31.98 o 
 -10   4  16      198.81      252.01     10.58 o 
  -8   4  16        2.71        4.03      5.07 o 
  -6   4  16      450.00      509.63     20.62 o 
  -4   4  16      159.82      195.87     12.13 o 
  -2   4  16        9.40        5.20      2.87 o 
   0   4  16        1.52        1.05      2.50 o 
   2   4  16        1.63        0.12      2.04 o 
  -7   5  16        5.91        4.95      5.47 o 
  -5   5  16       58.91       31.32      9.45 o 
  -3   5  16        4.21        6.15      5.73 o 
  -1   5  16       20.41        9.82      4.42 o 
  -9   1  17       68.15       90.64     23.13 o 
  -7   1  17        0.29       -1.53      3.36 o 
  -5   1  17      373.06      349.19     21.59 o 
  -3   1  17       90.88      111.10      7.75 o 
  -1   1  17      306.05      344.87     13.16 o 
   1   1  17       47.20       49.52      8.96 o 
 -10   2  17        9.53        5.63     10.37 o 
  -8   2  17      177.07      214.93     34.63 o 
  -6   2  17       11.44       12.97      4.36 o 
  -4   2  17       44.51       42.97      5.59 o 
  -2   2  17        1.04        0.85      3.23 o 
   0   2  17       22.29       12.82      4.22 o 
  -7   3  17      211.58      256.53     10.42 o 
  -5   3  17      383.64      374.83     16.44 o 
  -3   3  17      339.21      344.70     14.22 o 
  -1   3  17        0.16        0.70      3.59 o 
                                                 
